# Supplementary material for: Microbiome and Metagenome Analyses of a Closed Habitat during Human Occupation
Source: mSystems. 2020 Jul 28;5(4):e00367-20. doi: 10.1128/mSystems.00367-20 (PMC7394354; doi:10.1128/mSystems.00367-20)
Supplement: DATA SET S1 [file mSystems.00367-20-sd001.xlsx]

## Sheet: Sheet1
Dataset S1: Table of reads summarized to the genus level
Surface material	Linoleum, Dry wall, and Particle board (LDP)										Metal/Glass														Controls
	E4	E4P	E7	E7P	E12	E12P	E13	E13P	E16	E16P	E3	E3P	E5	E5P	E6	E6P	E8	E8P	E11	E11P	E14	E14P	E15	E15P	E1	E1P	E2	E2P	E9	E9P	E10	E10P
Brevibacterium	61469	1826	244609	23987	94565	3255	11173	149	171763	19294	1471	0	390	8	775	10	1344	558	709	1	0	0	1206	92	4	1	14	0	398	0	136	2	639209
Pseudonocardia	265	0	1864	133	1507	78	94499	3165	22141	2149	240	0	124	0	96	0	654	0	1459	0	0	0	86	0	0	0	0	0	0	0	0	0	128460
Brachybacterium	6153	75	44247	3441	8199	195	949	2	17099	2233	552	0	44	0	2	0	177	0	109	0	0	0	26	0	1	0	1	0	39	0	19	0	83563
Staphylococcus	5233	465	21870	3569	5281	378	2028	0	23697	1183	2653	295	1802	101	227	2	6768	224	1536	96	76	35	605	196	22	12	13	361	78	72	56	10	78944
Acinetobacter	173	6	4305	589	13471	1224	2014	1	1565	694	109	1	394	2	8304	1	1682	7	8978	176	22	1	3	31	0	5	8	74	2	26	1	0	43869
Halomonadaceae	810	96	1383	189	9023	195	405	0	23679	1609	0	0	693	0	675	0	60	0	129	0	0	0	0	0	0	0	2	0	0	0	0	0	38948
Oceanobacillus	38	37	478	159	7	77	23818	1580	5162	5577	0	0	0	0	0	0	1	0	0	325	1	0	0	0	0	1	1	0	0	0	0	0	37262
Nesterenkonia	3972	447	5806	2703	4413	344	9871	194	1824	454	127	0	75	0	1	0	233	1	1040	11	0	0	7	0	1	0	0	0	29	0	0	0	31553
Paracoccus	242	26	457	144	18394	132	64	0	6129	31	0	0	5	0	227	0	25	2	1492	0	0	0	0	0	0	0	11	0	0	0	1	0	27382
Streptococcus	351	0	932	38	2887	44	554	0	3966	26	4	0	2	0	618	0	571	111	15530	10	0	0	49	6	0	1	0	40	4	37	0	0	25781
Corynebacterium	1369	376	3578	220	4832	478	1912	23	3993	1004	217	0	57	5	545	0	19	0	373	0	0	0	5	0	0	0	0	0	2	0	0	0	19008
Virgibacillus	151	39	2475	4353	179	224	3033	243	3204	2581	0	0	0	0	19	5	26	5	0	123	2	0	0	0	0	0	0	0	0	0	0	0	16662
Comamonadaceae	336	559	217	563	166	524	355	152	166	490	449	751	803	192	762	878	133	785	511	560	528	107	508	1480	865	914	318	754	217	185	371	89	15688
Endozoicimonaceae	1	0	0	0	3	0	0	0	1	1	0	0	0	0	15596	0	0	0	0	0	0	0	0	0	0	0	0	0	0	0	0	0	15602
Enterobacteriaceae	35	1	493	31	924	90	396	4	461	93	105	24	8	3	5567	8	1179	25	1057	2455	18	1	8	149	14	7	6	56	4	1005	0	198	14425
Alcanivorax	909	0	731	111	4324	73	1	0	4181	514	0	0	52	0	26	0	100	0	300	0	0	0	0	0	0	0	0	0	0	0	0	0	11322
Brucellaceae	0	0	0	0	0	0	0	0	10463	568	0	0	0	0	1	0	0	0	0	0	0	0	0	0	0	0	1	0	0	0	0	0	11033
Alteromonas	297	36	152	64	4281	315	162	0	66	34	5	0	42	0	1331	0	14	0	3180	0	9	0	0	0	1	0	0	0	0	0	0	0	9989
Haererehalobacter	118	0	255	5	231	0	9	0	7275	293	16	0	0	0	0	0	37	0	1157	0	0	0	47	0	0	0	0	0	0	0	0	0	9443
Pseudomonas	156	0	217	121	1166	10	27	0	947	47	65	0	0	0	5293	0	220	0	843	0	17	0	0	53	0	0	0	0	0	0	0	0	9182
Micrococcus	184	0	1372	391	657	1401	673	0	3277	149	289	32	33	0	67	0	77	0	56	0	0	0	113	0	0	46	0	0	0	0	0	0	8817
Rothia	927	0	0	0	72	0	104	0	3871	0	0	0	13	0	117	0	27	0	3387	14	0	0	0	0	0	0	0	0	0	0	0	0	8532
Lactococcus	67	0	1780	0	4784	93	0	0	205	6	0	0	284	21	1163	0	37	0	12	0	0	0	0	0	0	0	0	0	0	0	0	0	8452
Leuconostocaceae	0	0	0	0	12	0	0	0	0	0	0	0	0	0	504	0	0	0	1	7721	0	0	0	0	0	0	0	0	0	0	0	0	8238
Psychrobacter	16	0	37	0	728	0	428	0	150	4	0	0	5	0	416	0	83	0	6097	103	0	0	0	0	0	0	0	0	0	0	0	0	8067
Rhodobacteraceae	145	0	82	0	5300	2020	67	0	10	0	0	0	0	0	0	0	0	0	134	0	0	0	0	0	0	0	0	0	0	0	0	0	7758
Erythrobacteraceae	9	0	0	25	834	91	143	0	5814	231	69	0	0	0	0	0	1	0	458	0	0	0	0	0	0	0	0	0	0	0	0	0	7675
Stenotrophomonas	38	0	0	0	294	0	72	0	4418	1068	0	0	0	0	0	0	140	204	523	0	0	0	0	0	0	0	1	15	0	0	0	0	6773
Salinisphaera	415	0	549	57	1877	45	14	0	2694	166	9	0	0	0	0	0	2	0	0	0	0	0	0	0	0	0	0	0	0	0	0	0	5828
Nitratireductor	32	0	213	0	155	0	136	0	4830	270	0	0	0	0	0	0	0	0	1	0	0	0	0	0	0	0	0	0	0	0	0	0	5637
Pseudomonadaceae	7	0	256	81	626	7	413	0	2731	134	0	0	0	0	705	0	432	0	162	0	30	0	0	0	1	1	1	0	0	0	0	1	5588
Skermanella	0	0	0	0	0	0	0	0	0	0	0	0	0	0	5380	0	0	0	0	0	0	0	0	0	0	0	0	0	0	0	0	0	5380
Novosphingobium	1	33	187	43	148	30	205	24	42	1	57	851	243	115	63	0	88	415	8	251	30	427	301	390	171	135	21	182	107	75	6	26	4676
Mycobacterium	6	304	17	38	909	161	54	41	2268	466	0	0	0	3	0	0	0	22	18	0	0	0	0	0	0	0	1	0	0	0	0	0	4308
Rhizobiales	23	0	246	14	213	40	149	158	15	45	280	405	4	15	37	287	3	157	225	69	27	160	274	53	718	181	74	1	19	203	114	0	4209
Kocuria	702	0	277	74	1502	577	141	0	573	50	51	0	0	0	37	0	0	0	27	0	26	0	8	0	0	0	1	0	0	6	0	0	4052
Ochrobactrum	0	0	25	1	145	0	0	0	3557	76	0	0	0	0	0	0	34	0	0	0	0	0	0	0	0	0	0	0	0	0	0	0	3838
Sanguibacter	71	0	982	29	596	0	0	0	1945	185	0	0	0	0	0	0	14	0	0	0	0	0	0	0	0	0	0	0	0	0	0	0	3822
Pseudoalteromonas	229	3	27	0	751	75	176	0	261	32	0	0	203	0	929	0	133	0	925	15	0	0	0	0	0	0	0	0	0	0	0	0	3759
Pseudoalteromonadaceae	0	0	96	0	135	0	24	0	142	25	0	0	0	0	2884	0	219	0	0	0	0	0	0	0	0	0	0	0	0	0	0	0	3525
Rickettsiella	0	0	0	0	0	0	0	0	0	0	0	0	0	0	3468	0	0	0	0	0	0	0	0	0	0	1	0	0	0	0	0	0	3469
Tetragenococcus	17	234	50	34	108	46	180	15	160	38	48	84	84	115	100	96	91	145	158	346	102	86	224	213	26	370	55	105	0	18	22	29	3399
Enterococcus	6	0	0	0	38	3	0	0	183	0	0	0	2	0	2213	0	0	27	667	0	0	0	0	0	0	0	0	0	0	0	0	0	3139
Fusobacterium	0	0	0	0	0	0	0	0	0	0	0	0	0	0	3119	0	0	0	0	0	0	0	0	0	0	0	0	0	0	0	0	0	3119
Bacillales	205	24	507	70	977	81	69	1	448	18	170	0	241	19	25	0	3	0	171	22	0	16	26	1	4	0	1	0	0	3	0	0	3102
Gordonia	32	0	313	0	397	18	326	0	1697	80	0	0	3	0	1	0	0	0	13	0	0	0	12	0	0	0	0	0	0	0	0	0	2892
Dermabacteraceae	472	0	1330	168	229	3	0	0	408	80	26	0	5	0	0	0	13	0	0	0	0	0	0	0	0	0	0	0	7	0	0	0	2741
Haemophilus	220	0	0	0	5	0	0	0	2066	0	0	0	60	0	0	0	8	0	336	0	0	0	0	0	0	37	0	0	0	0	0	0	2732
Bacteroidetes	96	3	181	117	1911	21	0	0	256	49	0	0	0	0	0	0	58	0	0	0	0	0	0	0	0	0	0	0	0	0	0	0	2692
Actinomycetales	0	5	457	12	533	55	247	0	1081	126	0	0	0	0	0	0	0	0	0	0	0	0	0	0	0	0	0	0	0	0	0	0	2516
Dermatophilus	204	0	312	30	1092	280	46	0	463	63	0	0	0	0	14	0	0	0	1	0	0	0	0	0	0	0	0	0	0	0	0	0	2505
Halomonas	20	0	331	16	384	12	16	0	373	5	0	0	7	0	250	0	396	0	621	0	0	0	0	0	0	0	0	0	0	0	0	26	2457
Unassigned	46	0	731	2	213	101	27622	141	12396	3883	308	0	390	0	30845	0	121	0	169	0	0	0	0	0	0	1	0	0	0	0	0	0	76969
