# Supplementary material for: Microbiome and Metagenome Analyses of a Closed Habitat during Human Occupation
Source: mSystems. 2020 Jul 28;5(4):e00367-20. doi: 10.1128/mSystems.00367-20 (PMC7394354; doi:10.1128/mSystems.00367-20)
Supplement: DATA SET S2 [file mSystems.00367-20-sd002.xlsx]

## Sheet: Analog- Phylum
#Datasets	set3_EE101_I_m	set3_EE101_P_I_m	set3_EE102_I_m	set3_EE102_P_I_m	set3_EE103_I_m	set3_EE103_P_I_m	set3_EE104_I_m	set3_EE104_P_I_m	set3_EE105_I_m	set3_EE105_P_I_m	set3_EE106_I_m	set3_EE106_P_I_m	set3_EE107_I_m	set3_EE107_P_I_m	set3_EE108_I_m	set3_EE108_P_I_m	set3_EE109_I_m	set3_EE109_P_I_m	set3_EE110_I_m	set3_EE110_P_I_m	set3_EE111_I_m	set3_EE111_P_I_m	set3_EE112_I_m	set3_EE112_P_I_m	set3_EE113_I_m	set3_EE113_P_I_m	set3_EE114_I_m	set3_EE114_P_I_m	set3_EE115_I_m	set3_EE115_P_I_m	set3_EE116_I_m	set3_EE116_P_I_m
Acidobacteria					2			2	1		14				6	1							25	3	2	1	4	19
Balneolaeota								1	1				39										281	5
Calditrichaeota																								2
Bacteroidetes		16			16	1		20	29		88	1	493	87	20	2			21		1808	9	3409	85	19	1	174	487			1343	18
candidate division Zixibacteria																												1
Fibrobacteres						1
Fusobacteria															1						13				4
Nitrospirae											9																	1
Proteobacteria	95	3379	200	1209	814	776	76	455	665	30	9288	928	10575	2143	770	647	36	3743	3405	512	18005	2512	45800	3077	456	641	273	328	582	2268	56487	11918
Candidatus Omnitrophica																					4					1
Chlamydiae	10	3	8	5	6	5	1	8	13		49	3	1454	4	7	2	5	3	7		7	1	394	5	6	11	6	8	2	4	677	41
Planctomycetes		2			1			8	2		20		36		9				2		14		209	3	8			1			266	16
Verrucomicrobia															2						39			1							38
Spirochaetes																												3
Actinobacteria <phylum>	10	558	53	192	1023	130	9	1111	1021	15	1665	24	271098	36454	1079	706	6	150	313		6808	150	72754	2749	20995	5859	143	122	596	49	229699	6076
Chloroflexi									2						9								59		3	1					52	2
Cyanobacteria		2			2			1	1												7		119	6				4			566	5
Deinococcus-Thermus					2						7		1802			9							93	20		7					36	2
Firmicutes	8	56	7	2422	172	18	1	73	170	2	4849	12	5171	1203	177	13	1	21	84	50	5820	254	2910	137	490	556	74	131	61	2	10089	279
Tenericutes	1																											1
Thermotogae <phylum>													100
Candidatus Dadabacteria																							21
Candidatus Saccharibacteria		2									13				2						6		39								45
Candidatus Giovannonibacteria																								1
Candidatus Nomurabacteria											2
Euryarchaeota									13														16					1				2
Thaumarchaeota									2						2						6	1		4
Apicomplexa		9		3	1	8			35		58	1	375		3	10			1		27	10	269	9		1	7	1	2		165
Chytridiomycota																													1
Ascomycota	8	28	4	388	427	16		36	130		879	7	1624	98	42	172		33	80		531	38	726	50	1704	134	6	17	1730	8	7821	240
Basidiomycota	3	17	5	178	145	1		1	6		686		79		1	5		17	1	6	5	27	61	4	16		3		2019	1	52	39
Mucoromycota																													7
Chordata		43	12	53	56	10	2	6	291	1	695		4822	18	49	51		6	17	1	221	53	3592	117	21	6	44	6	16	2	1422	43
Nematoda				1		1			4		5		56										42									3
Arthropoda					9	1		2	6		7		111	4	3						6	1	112	4	13	1	1		60	1	105	131
Annelida					1
Brachiopoda															1
Mollusca																													2
Cnidaria					3										1								41		21						79
Bacillariophyta																					5
Streptophyta		2		1	4			3	11		2079	253	1756	191	33	8		1			8	6	13715	8	5	3		2	8	27	1153	18

## Sheet: Analog- Order
#Datasets	set3_EE101_I_m	set3_EE101_P_I_m	set3_EE102_I_m	set3_EE102_P_I_m	set3_EE103_I_m	set3_EE103_P_I_m	set3_EE104_I_m	set3_EE104_P_I_m	set3_EE105_I_m	set3_EE105_P_I_m	set3_EE106_I_m	set3_EE106_P_I_m	set3_EE107_I_m	set3_EE107_P_I_m	set3_EE108_I_m	set3_EE108_P_I_m	set3_EE109_I_m	set3_EE109_P_I_m	set3_EE110_I_m	set3_EE110_P_I_m	set3_EE111_I_m	set3_EE111_P_I_m	set3_EE112_I_m	set3_EE112_P_I_m	set3_EE113_I_m	set3_EE113_P_I_m	set3_EE114_I_m	set3_EE114_P_I_m	set3_EE115_I_m	set3_EE115_P_I_m	set3_EE116_I_m	set3_EE116_P_I_m
Acidobacteriales																1										1		3
Solibacterales					2				1						2
Balneolales								1	1				39										281	5
Bacteroidetes Order II. Incertae sedis															2								20
Bacteroidales		16			4			2	2		12		79		4				16		96	3	116	1	6		150	427			727
Chitinophagales											5				2						3		60				1
Cytophagales					2	1			8		11			5							52		268	6			1	3			65
Flavobacteriales					4			13	7		23		225	41	7	2			4		1408	6	1843	46	9	1	4	2			259	4
Saprospirales														7									27	1
Sphingobacteriales									1		15	1		4					1		3		110	5			1				58	2
Fibrobacterales						1
Fusobacteriales															1						13				4
Nitrospirales											4																	1
Caulobacterales				2	2				3		18		33	8	13						220		314	7	16				2		158	4
Kordiimonadales																					37
Parvularculales																								5
Pelagibacterales																								6
Rhizobiales	2	9		11	15			1	69		155		640	255	27	21		5			429		1559	67	58	57	2	18	4	2	14034	116
Rhodobacterales		10		1	24			7	42		28		748	312	33			2	5		2378		13721	394	31	155	2		3	2	4291	24
Rhodospirillales					155				4		677		56	67	1	2			3		71	2	218	4	10	50		1	3		251
Rickettsiales					2				1				92										72		6							2
Sphingomonadales		4			8			5	69		126		234	105	52	6			1		1020	5	1661	50	9	28	8	1			5349	57
Burkholderiales		33	4	5	13			4	20		69		148	20	13	16		9	11	2	822	3	253	7	3	6	11		1		850	13
Neisseriales			1	2	5	2		1	5		9		42	4	16	2					244	3	57	3		4	9		2		172	3
Nitrosomonadales					1													1
Rhodocyclales											2			6
Bdellovibrionales																					260		30	2
Desulfobacterales																							17
Desulfovibrionales																								2
Myxococcales															6								33	9			1	4				19
Campylobacterales											2				64	147					4						1	5			109
Aeromonadales					2			1			2										3			1				2		2
Alteromonadales		2			10			21	60		61		377	38	118						3395	2	3023	125	12		2		1		265	18
Cardiobacteriales																					24
Cellvibrionales									7		4		41	7	2						40		350	4							34
Chromatiales					3									4							6		89	7	2						88	2
Enterobacterales	64	3079	175	1125	239	742	69	280	55	30	7057	884	324	304	124	376	31	3514	3227	481	743	2417	695	1396	74	91	197	268	482	2121	512	10603
Immundisolibacterales									1
Legionellales					1								48	12									72	2							734	18
Methylococcales		1									2
Nevskiales											3								1				33								40	3
Oceanospirillales					23			35	104		48	2	1674	179	79				3		985	4	5628	176	29	5			7	3	9885	153
Pasteurellales	1	9						2	2						8						117	1	26		3	2				3	348
Pseudomonadales	9	28	11	8	23	7		15	41		367	2	1178	141	87	16	2	5	52	1	3565	21	3591	170	78	16	10		37	16	2315	83
Salinisphaerales					131		2	13	53		3	2	2142	106	3						6		2677	36	2				2		3066	46
Thiotrichales									2												14		29	1
Vibrionales		4			3			2	1		24		38			2		2	1		24	1	88	2	4		1				62	3
Xanthomonadales		1			5			1			22	1	84	9	3	8			2		333		205		7	3	8		2		1500	33
Chlamydiales	10	3	8	5	6	5	1	7	13		49	3	1454	4	7	2	5	3	7		7	1	391	5	6	11	6	8	2	4	656	41
Candidatus Brocadiales																												1
Planctomycetales		1						7	2		19				7				2		9		156	1	8						215	15
Opitutales																					11
Puniceicoccales																					11
Verrucomicrobiales															2						3
Brachyspirales																												1
Spirochaetales																												2
Acidimicrobiales													31		7								19	3				2				2
Actinomycetales	2				1			2			7		138	23	38	8					901	6	104		7	1	11		2		146
Actinopolysporales									1						2						3				5
Bifidobacteriales		2		2	2	1					3		39	7				1			11		17		3	1	2				93
Corynebacteriales		20	1	12	119	30		219	362	2	252	6	5250	662	55	192		9	26		767	28	5929	472	633	382	18		45	1	20310	1906
Frankiales		1													1						7			1	9	4					62	4
Geodermatophilales		5									2		58	5	3	2					7		34	1	12	2		1			82
Glycomycetales																															92
Jiangellales									118	3	2		36	13							13		29	13	5	1					133
Kineosporiales				1
Micrococcales	2	25	6	6	339	8	9	717	154		709	13	223491	30747	405	186	5	11	215		2059	6	52801	1635	1560	209	38	16	282	1	138351	3014
Micromonosporales		2									2		52	6	11						6		19	4	42	4		1			150	4
Nakamurellales		1
Propionibacteriales	5	372	46	157	404	46		31	100		221	4	1428	173	77	215	1	121	37		229	96	1333	205	59	32	44	20	130	44	1458	44
Pseudonocardiales		2			46			2	107		136		4996	141	171	2					718		1839	66	13848	3676	14	2	56		32080	421
Streptomycetales		2				29		2	2				354	52	3			1			21	1	148	4	139	45			2		813	12
Streptosporangiales								3	7		13		299	86	11	13					53	2	96	5	113	65			8		690	14
Coriobacteriales															4						35					1
Eggerthellales																					4							6
Nitriliruptorales								2													11	1						2
Rubrobacterales									2					17										2				20			226	7
Solirubrobacterales		1			1				3		35				72			2				2			8					1	76
Thermoleophilales											3				1
Nostocales								1	1																			1			318
Chroococcales																							34	5
Pleurocapsales					1
Synechococcales																					4		19									2
Deinococcales					2						7					9							90	14		7
Thermales													1750																			2
Bacillales	5	13	3	1934	140	8		58	125	2	3900	10	3588	1056	41	6	1	6	62	46	414	75	1140	82	430	517	6	7	47	1	7797	250
Lactobacillales		38	4	17	14	2		3	23		90		1062	44	84	7		13	4		4932	163	1339	40	26	4	26	22	11	1	1076	12
Clostridiales		1			1			3	4		8		147	14	3				2		35	1	70	1			22	48			282
Thermoanaerobacterales																												2
Erysipelotrichales								2													4	2
Selenomonadales																								1
Veillonellales					2																139		28
Tissierellales						2									38								48	6	16			2			120
Acholeplasmatales	1
Mycoplasmatales																												1
Thermotogales													99
Halobacteriales									6
Nitrososphaerales															2
Haemosporida		9		3	1	8			35		57	1	356		3	10			1		27	10	264	9		1	6	1	2		164
Eucoccidiorida																											1
Philasterida																					16
Sporadotrichida				1					1		4								1								1		3
Dictyosteliida																													1
Monoblepharidales																													1
Botryosphaeriales																2
Venturiales																1
Capnodiales											2		32			2													2
Dothideales			2								6					3										2			2
Pleosporales					1											1									2				1
Chaetothyriales					1				2						1	2							21						10
Verrucariales																1													2
Eurotiales	2	12		330	64	8		8	73		732	4	180	34	34			18	32		252	23	178	8	149	46		11	1215	4	3791	152
Onygenales					4	2															3		132						4
Helotiales																4
Glomerellales																1									4				1
Hypocreales		1			50						4		68		3	1			2				41	4	871	41	1		22		947	18
Microascales								1																3	2	1			2
Diaporthales				2																					3				7
Ophiostomatales				1																				1					1
Sordariales				1																					3
Xylariales					1																								10
Xylonomycetales																1
Pezizales																													1
Saccharomycetales	6	5	2	3	212	5		16	33		5	2	1083	41	2	10		13	33		181	15	92	12	6		4		2		735	15
Pneumocystidales					2																								1
Schizosaccharomycetales					2
Taphrinales					1
Cantharellales																													8
Polyporales																													4
Russulales																													1
Sebacinales																													2
Trechisporales					1
Agaricales											12																		3			2
Atheliales											2				1														7
Dacrymycetales																													6
Cystofilobasidiales	2																												2
Tremellales											5																		3
Trichosporonales																								4
Wallemiales																													5
Sporidiobolales		2		8							17							2							3				3
Mixiales																													1
Pucciniales											3														4				2
Ceraceosorales					1																								170
Georgefischeriales																													42
Tilletiales																													39
Malasseziales			4		104	1		1	6		132		51			3						24	42		2		3		25
Ustilaginales				1							2																		294
Mortierellales																													2
Mucorales																													5
Cypriniformes																													1
Dermoptera									1
Lagomorpha				1
Rodentia				4	1				3		5												15	1				2		1
Primates		41	10	38	50	9		5	219	1	466		2890	11	28	40		6	15	1	176	48	2131	96	21	4	33	1	9	1	942	17
Carnivora											3					1						4
Chiroptera																											1
Bucerotiformes											3
Columbiformes															3
Anseriformes													33										18
Galliformes									10		42		263		6								255								76	3
Passeriformes											3												15
Piciformes				1
Psittaciformes											2
Testudines																								1
Rhabditida											3
Spirurida				1
Trichocephalida						1			4		2		52										39									3
Astigmata																													5			2
Ixodida						1
Araneae																																6
Diplostraca					2				1												4				10	1
Coleoptera								1
Diptera					4				3		3				1									1					44		44	6
Hymenoptera					1				2													1			3		1			1		8
Hemiptera																													8
Blattodea																							36
Capitellida					1
Lingulida															1
Ostreoida																													1
Actiniaria																							18		9
Scleractinia					1																		17		11						53
Bivalvulida					2
Funariales									1
Pinales											6					1													2
Proteales											5
Apiales									1		13																			1	40
Asterales											6	1
Ericales									1		128	26		17
Lamiales				1							22	4		4								1						2
Solanales											24	10	1080		1								50	2					6	1
Caryophyllales											10													1		1
Fabales											320	5		5	1								10913								73	2
Fagales											9											2
Malpighiales											22	3		6
Rosales											38	1				1														1		2
Brassicales								2			25	2			10							2	97
Malvales											17	1				1							84
Myrtales											6	2
Sapindales											8	1				1
Vitales									2		110	19		8	1								18
Asparagales								1			5
Arecales											6	1			1
Poales		2			1				3		8		179					1					151							1	45
Caudovirales		3			7			1	2					6							66	1	54	1							35

## Sheet: Analog- Family
#Datasets	set3_EE101_I_m	set3_EE101_P_I_m	set3_EE102_I_m	set3_EE102_P_I_m	set3_EE103_I_m	set3_EE103_P_I_m	set3_EE104_I_m	set3_EE104_P_I_m	set3_EE105_I_m	set3_EE105_P_I_m	set3_EE106_I_m	set3_EE106_P_I_m	set3_EE107_I_m	set3_EE107_P_I_m	set3_EE108_I_m	set3_EE108_P_I_m	set3_EE109_I_m	set3_EE109_P_I_m	set3_EE110_I_m	set3_EE110_P_I_m	set3_EE111_I_m	set3_EE111_P_I_m	set3_EE112_I_m	set3_EE112_P_I_m	set3_EE113_I_m	set3_EE113_P_I_m	set3_EE114_I_m	set3_EE114_P_I_m	set3_EE115_I_m	set3_EE115_P_I_m	set3_EE116_I_m	set3_EE116_P_I_m
Acidobacteriaceae																1										1		3
Solibacteraceae					1										2
Balneolaceae								1	1				39										281	5
Rhodothermaceae															2								20
Bacteroidaceae					1			1			7								3				28				14	50			45
Marinilabiliaceae																								1
Odoribacteraceae																												6
Porphyromonadaceae		5			1				2		2								4		9	2	20				11	21			42
Prevotellaceae		9			2						2				4				6		75		51		5		31	71			517
Rikenellaceae																											2	25
Chitinophagaceae											5				2						3		60				1
Bernardetiaceae																												1
Cyclobacteriaceae									1												19		52					1
Cytophagaceae						1					3												108				1
Flammeovirgaceae									4												25		67	6
Hymenobacteraceae					1						5												15
Flavobacteriaceae					4			12	7		23		203	40	7	2			4		1324	6	1598	44	9	1	4	1			243	4
Lewinellaceae														7									15	1
Sphingobacteriaceae									1		14								1		3		37	2			1				51
Fibrobacteraceae						1
Fusobacteriaceae															1
Leptotrichiaceae																					12				4
Nitrospiraceae											4																	1
Caulobacteraceae				2	2				3		14			8	13						187		272	6	13				1		132	4
Kordiimonadaceae																					37
Parvularculaceae																								5
Pelagibacteraceae																								6
Aurantimonadaceae									1		2				1	2					42		47			4					40
Bradyrhizobiaceae		3		2	2				9		12		114	23	2			3			33		180	4	2	6		2		2	1153	11
Brucellaceae					1				4						1						3		27	2		1					3837	16
Cohaesibacteraceae																							20
Hyphomicrobiaceae								1	3		11		101	20		7					8		148	5	2						1524	19
Methylobacteriaceae	2			6	8						23				7	11					6		50	5	2	1	2	12			97
Methylocystaceae																					8
Phyllobacteriaceae		1			2				30		10		118	8	4			1			39		191	5	8	1					3715	36
Rhizobiaceae		4		1					9		49		57	9	1	1		1			159		333	17	19	13		2	3		550	5
Rhodobiaceae													32	134							4		30		2	1					64	2
Xanthobacteraceae											3															1
Hyphomonadaceae									2		4		34	20	8						337		435	8		1					106
Rhodobacteraceae		10			23			7	40		24		680	278	22			2	5		1985		12361	364	24	136	2		3	2	4098	22
Acetobacteraceae									1		5										8	1	48		8	35		1			65
Rhodospirillaceae					155				2		659		48	54	1						61	1	149	2	2	5					145
Anaplasmataceae									1				89										51									2
Rickettsiaceae					2																		18		6
Erythrobacteraceae									6		3		62	20	4	1					385	2	690	27			2				1078	12
Sphingomonadaceae		4			8			3	53		100		104	44	27	3			1		306	2	328	3	4	23	6	1			959	4
Alcaligenaceae				1	2						2			10	4			3	1		22		48								343	4
Burkholderiaceae		4			1			1	6		14		48		7				1	2	727	3	89				4		1		95	5
Comamonadaceae		8	3	2				2	11		3		35			7		4	3		40		44	2		1	1				202	3
Oxalobacteraceae		18		2	7						31				1	1			1					3		2
Neisseriaceae			1	2	5	2		1	5		9		39	4	16	2					243	3	54	3		4	9		2		168	3
Nitrosomonadaceae					1
Rhodocyclaceae											2			6
Bacteriovoracaceae																					65
Bdellovibrionaceae																					9
Halobacteriovoraceae																					14
Desulfovibrionaceae																								2
Archangiaceae															2
Myxococcaceae																											1	4				15
Nannocystaceae															2
Labilitrichaceae																								8
Campylobacteraceae											2				63	147					4										105
Helicobacteraceae																												2
Aeromonadaceae					2			1			2										3			1						2
Succinivibrionaceae																												2
Alteromonadaceae		2			10			18	35		47		256	33	46						2918	1	2331	72	12		2				145	13
Colwelliaceae																					6
Idiomarinaceae									10		2		36		52						52	1	204	30							44
Pseudoalteromonadaceae								2	13		9		62		14						254		291	15					1		44	2
Shewanellaceae																					7			1
Cardiobacteriaceae																					24
Cellvibrionaceae																					7		15
Halieaceae																							181	1
Spongiibacteraceae									7		2				2						32		117	3
Chromatiaceae																							35	7	2
Ectothiorhodospiraceae					3																		34								70
Enterobacteriaceae	10	261	32	560	127	490	8	11	17	8	1295	503	156	58	53	41	9	220	2143	22	606	1880	235	75	29	41	32	32	267	493	169	1145
Erwiniaceae	25	911	45	193	25	52	14	58	9	4	755	86	46	71	14	101	1	1111	313	152	38	154	114	165	12	11	34	40	70	510	102	3107
Hafniaceae															1			2														3
Morganellaceae		2		2																		1							1			6
Pectobacteriaceae		3									4										3	2		1						3		7
Yersiniaceae		11		2	2	3					17	2			1	2		12	6		7	5	19	2				1		3		32
Immundisolibacteraceae									1
Coxiellaceae					1
Legionellaceae													42	11									69	2							650	12
Methylococcaceae		1									2
Sinobacteraceae											2								1				18									3
Alcanivoracaceae					9			19	22		5	2	877	93	18				2		127		2949	110	19	2			4		2377	66
Halomonadaceae					11			15	74		38		718	83	60				1		470	2	2166	53	9	2			3		7264	78
Kangiellaceae																					5		213	1
Oceanospirillaceae					3				3		4										374		97	6		1				3		4
Pasteurellaceae	1	9						2	2						8						117	1	26		3	2				3	348
Moraxellaceae			1	4	11	3		5	19		240		865	122	53	2			30		2972		2758	134	48	2			2		353	25
Pseudomonadaceae	9	21	9	4	10	4		10	21		121	2	290	18	31	14	2	5	22	1	506	19	682	32	27	14	9		35	16	1919	51
Salinisphaeraceae					131		2	13	53		3	2	2142	106	3						6		2677	36	2				2		3066	46
Piscirickettsiaceae									2												11		19	1
Thiotrichaceae																					3
Vibrionaceae		4			3			2	1		24		36			2		2	1		24	1	88	2	4		1				59	3
Rhodanobacteraceae		1									9			4									16								91
Xanthomonadaceae					4			1			12	1	70	5	3	8			2		326		141		7	2	8		1		1366	30
Chlamydiaceae	10	3	8	5	6	5	1	6	13		48	3	1444	4	6	2	5	3	7		7	1	381	5	6	11	6	8	2	4	471	39
Parachlamydiaceae																															97	2
Candidatus Brocadiaceae																												1
Gemmataceae											4				4																	6
Isosphaeraceae											2
Planctomycetaceae								7	2		8				2				1		9		130	1	8						153	8
Opitutaceae																					11
Puniceicoccaceae																					11
Verrucomicrobiaceae															2
Brachyspiraceae																												1
Spirochaetaceae																												2
Acidimicrobiaceae															7									3
Microthrixaceae																												1				2
Actinomycetaceae	2				1			2			7		138	23	38	8					901	6	104		7	1	11		2		146
Actinopolysporaceae									1						2						3				5
Bifidobacteriaceae		2		2	2	1					3		39	7				1			11		17		3	1	2				93
Corynebacteriaceae		2		3	71	18		40	22		81	2	3228	239	15	32		4	12		372	8	2545	171	114	74	10		17	1	3570	88
Dietziaceae		2			4			6	2		6		296	62							133	2	235	10	81	7	4		8		1260	14
Gordoniaceae									17	2	48		207	18							14		138	4	37	9	2				215	2
Mycobacteriaceae		8	1	3	8	8		147	296		57	4	737	217	36	150		1	11		81	17	2008	252	118	190	1		8		13124	1703
Nocardiaceae		1				1		1	2		2		216	29	1	5			1		64		136	5	119	51			1		442	8
Tsukamurellaceae					2			4					41	11							11		273	4	12	2					55	2
Williamsiaceae		1						2															19									4
Frankiaceae		1													1						6			1	6	3					48	4
Sporichthyaceae																									3	1
Geodermatophilaceae		5									2		58	5	3	2					7		34	1	12	2		1			82
Glycomycetaceae																															92
Jiangellaceae									118	3	2		36	13							13		29	13	5	1					133
Kineosporiaceae				1
Bogoriellaceae									1																						49
Brevibacteriaceae					219		6	498	108		149	12	164863	23662	274	86	4		181		249	1	39770	808	544	79	20		203		105024	2375
Cellulomonadaceae		1		1									75	9							3		42	2	4	1		1			61	2
Demequinaceae		4
Dermabacteraceae		1			36			89	17		18		32889	3221	52	8		3	10		36	1	4388	98	84	6			16		13658	264
Dermacoccaceae					2			6				1	428	66		2			2		6		620	87					1		221	11
Dermatophilaceae													74	8		1									3						39
Intrasporangiaceae		4			8			4			6		484	67		2			3				239	3	11	3		1	2		458	10
Microbacteriaceae	2	4	3	4	12	1	1	11	12		409		1813	278	7	49	1	5	1		106	2	746	31	48	10	4	11	9	1	1978	39
Micrococcaceae		6	3		41	5	1	38	9		38		5460	1014	34	8		1	1		1487	2	2320	419	653	79	9	3	33		4696	65
Promicromonosporaceae								5			26		71	8		2							19	1	3						188	6
Ruaniaceae								3	1				867	119	1				2				564	7	18	1					1628	26
Sanguibacteraceae																					4
Micromonosporaceae		2									2		52	6	11						6		19	4	42	4		1			150	4
Nakamurellaceae		1
Nocardioidaceae		8			10			5	7		33		293	51	18	1					11		238	2	21	3		16			521	6
Propionibacteriaceae	5	339	46	157	394	46		26	91		187	4	1118	118	59	214		121	37		218	96	1075	203	37	29	44	4	130	44	895	38
Pseudonocardiaceae		2			46			2	107		136		4996	141	171	2					718		1839	66	13848	3676	14	2	56		32080	421
Streptomycetaceae		2				29		2	2				354	52	3			1			21	1	148	4	139	45			2		813	12
Nocardiopsaceae								2	3		9		238	84	10	2					44	2	79	4	77	61			8		553	11
Streptosporangiaceae								1					41			11					5				30	4					71
Thermomonosporaceae									2		3										4			1	4							3
Atopobiaceae															4						35
Coriobacteriaceae																										1
Eggerthellaceae																					4							6
Nitriliruptoraceae								2													11	1						2
Rubrobacteraceae									2					17										2				20			226	7
Conexibacteraceae									1		2				3										4
Patulibacteraceae															1
Solirubrobacteraceae									1		18				45			2
Thermoleophilaceae											3				1
Aphanizomenonaceae									1
Rivulariaceae																															143
Tolypothrichaceae								1
Chroococcaceae																							33	4
Hyellaceae					1
Leptolyngbyaceae																																2
Deinococcaceae					2						7					9							90	14		7
Thermaceae													1750																			2
Bacillaceae				2	5			6	3		27	2	791	619	8	2			7		4	36	170	19	377	483					3171	176
Listeriaceae					2																3	2
Paenibacillaceae				1							7				1						3	1		3			1	1
Planococcaceae																										2
Staphylococcaceae	5	7	3	1900	129	8		50	117	2	3810	8	2647	371	26	2	1	6	55	46	330	30	888	58	32		4	6	29	1	4153	43
Thermoactinomycetaceae															2																	2
Aerococcaceae			2		1						2										192		17	1		2					91	2
Carnobacteriaceae											3			14				2			28			1			2
Enterococcaceae															2						11									1
Lactobacillaceae		2		1		2					7		198	6								7	31		2		10	22			33
Leuconostocaceae		10		4	1						2		48					6			4	100	30	1		2						2
Streptococcaceae		26	2	12	12			3	22		67		715	17	81	5		3	4		4555	14	1154	34	16		13		11		883	6
Clostridiaceae									4				77		2								15	1				4
Clostridiales Family XIII. Incertae Sedis		1																			8						1
Eubacteriaceae													39															3
Lachnospiraceae								1			4										12						3	7			50
Oscillospiraceae																												5
Peptostreptococcaceae																					3
Ruminococcaceae																						1					2	5			85
Thermoanaerobacteraceae																												1
Thermoanaerobacterales Family III. Incertae Sedis																												1
Erysipelotrichaceae								2													4	2
Selenomonadaceae																								1
Veillonellaceae					2																139		28
Peptoniphilaceae						2									38								48	6	16			2			118
Acholeplasmataceae	1
Mycoplasmataceae																												1
Fervidobacteriaceae													96
Halobacteriaceae									6
Nitrososphaeraceae															2
Plasmodiidae		9		3	1	8			35		57	1	356		3	10			1		27	10	264	9		1	6	1	2		164
Sarcocystidae																											1
Pseudocohnilembidae																					16
Oxytrichidae				1					1		4								1								1		3
Hexamitidae																											2
Gonapodyaceae																													1
Botryosphaeriaceae																2
Sympoventuriaceae																1
Mycosphaerellaceae											2					2													1
Aureobasidiaceae			2								6					3										2			2
Pleosporaceae					1											1
Gloniaceae																3													1
Cyphellophoraceae																													3
Herpotrichiellaceae					1				2						1	2													3
Verrucariaceae																1													2
Aspergillaceae	2	12		322	54	8		3	45		637	4	129	17	11			18	32		67	20	108	1	99	36		11	1019	2	2869	119
Thermoascaceae																									2				3
Trichocomaceae					4			2	21		58			8	20						161	3	36	4	29	9			23		202	7
Ajellomycetaceae					2																								3
Arthrodermataceae					1																		114
Sclerotiniaceae																1
Pseudeurotiaceae																									2				2
Glomerellaceae																1									4				1
Clavicipitaceae					4																			1	39	2			6		48	2
Cordycipitaceae		1			8														2						128	4	1		1		141	3
Hypocreaceae					1																				15
Nectriaceae					2																			2	19	2			10			4
Ophiocordycipitaceae																									25	1			2		33
Stachybotryaceae																									11	1
Microascaceae								1																3	2	1			2
Diaporthaceae																													3
Valsaceae				2																					3				2
Ophiostomataceae				1																				1					1
Sporocadaceae					1																								10
Xylonomycetaceae																1
Pyronemataceae																													1
Debaryomycetaceae					67				11		5		609	26							9	4	36								296	4
Dipodascaceae	6		2	3		5		5				2			1	8		9	31			11		10			4					2
Metschnikowiaceae					89			4	8				58		1						128										136	7
Phaffomycetaceae					2			3															30		5				1
Saccharomycetaceae		5						2											1
Trichomonascaceae									1
Pneumocystidaceae					2																								1
Schizosaccharomycetaceae					2
Taphrinaceae					1
Botryobasidiaceae																													1
Ceratobasidiaceae																													4
Tulasnellaceae																													3
Coriolaceae																													1
Polyporaceae																													2
Peniophoraceae																													1
Serendipitaceae																													2
Hydnodontaceae					1
Agaricaceae											7
Cortinariaceae																													1
Schizophyllaceae											3
Tricholomataceae																													1
Atheliaceae											2				1														7
Dacrymycetaceae																													6
Mrakiaceae	2																												2
Cryptococcaceae											5																		3
Trichosporonaceae																								4
Sporidiobolaceae		2		8							17							2							3				3
Mixiaceae																													1
Melampsoraceae											2
Pucciniaceae																									2				2
Ceraceosoraceae					1																								170
Tilletiariaceae																													42
Tilletiaceae																													39
Malasseziaceae			4		104	1		1	6		132		51			3						24	42		2		3		25
Ustilaginaceae				1							2																		294
Mortierellaceae																													2
Lichtheimiaceae																													4
Rhizopodaceae																													1
Branchiostomidae																										1
Centropomidae																													1
Cyprinidae																													1
Cynocephalidae									1
Ochotonidae				1
Chinchillidae									1		2
Cricetidae																												2
Muridae									2
Spalacidae					1
Cercopithecidae		1		3	9	1		1	16		36		278		2				3		27	3	220	6	3		1				96
Hominidae		12	2	13	6	4			81	1	153		909		9	16			4		54	11	699	25	8	1	11	1	4		289	9
Hylobatidae		1	1	1	1	1					4													1
Aotidae											4
Cebidae		1		1					1		2		36		2								23				2
Cheirogaleidae				1
Canidae											2
Mustelidae																						1
Ursidae																1						3
Bovidae				1	1		1		8		5		201		6								81	5			1		1
Suidae											2
Vespertilionidae																											1
Bucerotidae											3
Columbidae															3
Anatidae													33										18
Phasianidae									10		42		261		6								253								73	3
Paridae											2
Picidae				1
Psittacidae											2
Cheloniidae																								1
Rhabditidae											3
Onchocercidae				1
Trichinellidae						1			4		2		52										38									2
Acaridae																													2
Sarcoptidae																													3			2
Tetranychidae																													1			22
Ixodidae						1
Theridiidae																																3
Daphniidae					2				1												4				10	1
Curculionidae								1
Tephritidae					4				3		3				1									1					39		41	4
Calliphoridae																													4
Culicidae																													1
Apidae																											1
Formicidae					1																				3							5
Braconidae									2													1
Cimicidae																													8
Termitoidae																							32
Capitellidae					1
Lingulidae															1
Ostreidae																													1
Planorbidae																													1
Aiptasiidae																									8
Acroporidae					1																		16		11						53
Myxobolidae					2
Funariaceae									1
Pinaceae											6					1													2
Nelumbonaceae											5
Apiaceae									1		13																			1	40
Asteraceae											6	1
Theaceae									1		118	26		13
Gesneriaceae											3
Lentibulariaceae				1							4	1										1						2
Pedaliaceae											2	1
Phrymaceae											9	1
Solanaceae											24	10	1079		1								50	2					6	1
Cactaceae											7
Chenopodiaceae											3													1		1
Fabaceae											320	5		5	1								10913								73	2
Fagaceae											5
Juglandaceae											4											2
Euphorbiaceae											13	3
Salicaceae											8
Moraceae											5																					2
Rhamnaceae											4																			1
Rosaceae											26	1				1
Brassicaceae								2			25	2			10							2	69
Malvaceae											17	1				1							84
Myrtaceae											6	2
Rutaceae											8	1				1
Vitaceae									2		110	19		8	1								18
Asparagaceae								1
Orchidaceae											5
Arecaceae											6	1			1
Poaceae		2			1				3		8		178					1					151							1	43
Myoviridae		3																			11	1	25
Podoviridae								1													22
Siphoviridae					7				2												28		21
Caulimoviridae											4
Retroviridae						2			1
Microviridae		1																				1							1	1
Genomoviridae														13										8					2	2	34	5

## Sheet: Analog- Genus
#Datasets	set3_EE101_I_m	set3_EE101_P_I_m	set3_EE102_I_m	set3_EE102_P_I_m	set3_EE103_I_m	set3_EE103_P_I_m	set3_EE104_I_m	set3_EE104_P_I_m	set3_EE105_I_m	set3_EE105_P_I_m	set3_EE106_I_m	set3_EE106_P_I_m	set3_EE107_I_m	set3_EE107_P_I_m	set3_EE108_I_m	set3_EE108_P_I_m	set3_EE109_I_m	set3_EE109_P_I_m	set3_EE110_I_m	set3_EE110_P_I_m	set3_EE111_I_m	set3_EE111_P_I_m	set3_EE112_I_m	set3_EE112_P_I_m	set3_EE113_I_m	set3_EE113_P_I_m	set3_EE114_I_m	set3_EE114_P_I_m	set3_EE115_I_m	set3_EE115_P_I_m	set3_EE116_I_m	set3_EE116_P_I_m
Granulicella																										1
Pyrinomonas											3																	7
Candidatus Solibacter					1										2
Bryobacter					1				1
Balneola																							84	3
Gracilimonas								1	1														103	1
Caldithrix																								2
Bacteroides					1			1			7								3				28				14	50			45
Saccharicrinis																								1
Culturomica																												2
Odoribacter																												3
Barnesiella																											1	1
Dysgonomonas																												1
Macellibacteroides																											1
Parabacteroides																											6	17
Porphyromonas		4			1														3		7	1
Sanguibacteroides									2		2								1			1
Tannerella		1																									2
Alloprevotella		6																									1
Prevotella		2			2						2				4				6		72		47		5		29	69			501
Alistipes																											2	25
Flavihumibacter															1												1
Bernardetia																												1
Algoriphagus																					6		26					1
Cyclobacterium																					9
Echinicola									1
Cytophaga						1
Fibrella																											1
Fibrisoma																							56
Fabibacter									1												15		27	3
Fulvivirga									3
Roseivirga																					5		19	2
Hymenobacter					1						5
Aequorivita																							18	4
Aquimarina																					6
Arenibacter																					3
Bizionia																					6
Capnocytophaga															4						19						2
Chryseobacterium					2						11								4				56	1			1					2
Cloacibacterium																										1	1
Flavobacterium											2				2						92	2	91		9			1
Formosa																					7
Gramella																					3			2
Joostella																					3
Kordia																					4
Lacinutrix																					3
Leeuwenhoekiella																					7
Mangrovimonas																					9
Mesoflavibacter																					11
Mesonia																					253		43	1
Muricauda								2	2												166	2	79	4
Nonlabens																					4
Olleya																					4
Ornithobacterium																							21
Psychroflexus																							17
Psychroserpens																					3
Salegentibacter								1						18							4		40	3
Tamlana																					4
Tenacibaculum																							39
Xanthomarina																					5
Zunongwangia								2													107			4
Lewinella														7									15	1
Pedobacter									1		8								1					2
Sphingobacterium											6										3
Fibrobacter						1
Fusobacterium															1
Leptotrichia																					12				4
Nitrospira											4																	1
Brevundimonas									2		4				13						173		228	5	9						36	2
Caulobacter				2							3																		1
Phenylobacterium									1		5			4							5		24	1	3						45	2
Kordiimonas																					37
Parvularcula																								5
Aurantimonas									1												9
Aureimonas											2				1	1										1
Fulvimarina																					7
Martelella																					18		36
Afipia																					7				2						134
Bosea																							83	2							90	4
Bradyrhizobium		3		1					1		6		66	4	1			3			5		45	2		5		1		1	309
Nitrobacter									3												8
Brucella					1																										110	2
Ochrobactrum									4						1								18	2							2034	11
Cohaesibacter																							20
Devosia											2																				277
Filomicrobium																2															685	14
Hyphomicrobium																4															78
Pelagibacterium								1	2				47	8							6		81	4	2						128	2
Rhodoplanes																1																2
Meganema																								2
Methylobacterium	2			6	8						19					9					6		35	3	2	1		1			79
Microvirga											2				4	1											2	10
Terasakiella																					7
Aliihoeflea															3						4			2								2
Aminobacter									1
Chelativorans									2
Hoeflea									1															1
Mesorhizobium		1			1				2		3				1			1			6		37	2	7	1					182
Nitratireductor									13		4		64								18		101								2837	30
Kaistia																									3
Agrobacterium		2									7										6		31	2	3	1					51
Rhizobium									1		8			5				1			19		53	1		5					133
Sinorhizobium															1						6			4
Candidatus Phaeomarinobacter																										1
Parvibaculum														90
Tepidicaulis														12							3				2
Methyloceanibacter																							27		4						74
Methyloligella																															177
Xanthobacter																										1
Euryhalocaulis														4	2								171								40
Henriciella														9	6						12		62	2
Hirschia																					3
Hyphomonas									2												18		73
Maricaulis																					5		17
Oceanicaulis											4			4							270		27	1
Ponticaulis																					6			2
Ahrensia																										2
Albimonas																							18	1		1
Celeribacter																					6		17
Citreicella																					12		15	1
Cribrihabitans																							30
Dinoroseobacter																								1
Epibacterium																								4
Gemmobacter																								1
Haematobacter																					3				3	2
Halocynthiibacter																							15
Jannaschia									1														36	3
Ketogulonicigenium																										1
Labrenzia																					5		32
Leisingera																							103	2
Litoreibacter																								2
Litorimicrobium																								1
Loktanella																							28			1	2
Maribius																								1
Maritimibacter																								1
Nautella																							21	2
Oceanicola																					5			1
Oceaniovalibus																								1
Octadecabacter																								1
Paenirhodobacter																							23
Paracoccus		8			11			5	21		14		257	18	6			1	5		772		4040	64	4	11			1		2539	8
Pelagibaca																					6			1
Phaeobacter																										1
Poseidonocella																								1
Pseudooceanicola														31							4			2		1
Pseudovibrio																								1
Rhodobacter									1														28	2		2
Rhodovulum																										1
Roseivivax														6									127	1
Roseobacter																							21	1		1
Roseovarius									1				33								16		107	7		1
Ruegeria																					342		150	2		1
Salipiger																					6		51	1
Sedimentitalea																							21	1
Stappia																					12										371	4
Sulfitobacter																					3		31
Thalassobacter																								1
Thioclava																							20
Tranquillimonas																										2
Tropicimonas																								1		2
Wenxinia																								1
Yangia					5																9		15			1
Asaia																										1
Belnapia																										19
Gluconobacter																									4
Roseomonas											2										3				4	2		1
Rubritepida																										1
Azospirillum											13
Caenispirillum																										1
Fodinicurvata									2														70
Magnetospirillum											2
Pararhodospirillum																										1
Rhodospirillum											2
Rhodovibrio																								1
Skermanella					151						589															2
Thalassospira														49	1						48		23		2						69
Enhydrobacter																2
Anaplasma									1				89										27									2
Wolbachia																							24
Rickettsia					2																		18		6
Altererythrobacter																							37								396	5
Croceicoccus															2						3			2							76	2
Erythrobacter									6		2		33	8	2	1					303		438	9			2				109	2
Porphyrobacter																						2		4
Blastomonas															2						4
Citromicrobium																					3										55
Novosphingobium								2	1										1		13		32	1							146
Pacificimonas																					60
Sphingobium					1			1			2				2						18		40		2						127
Sphingomonas		4			4				12		85		35	22	12	1					102	1	88			17	3	1			168
Sphingopyxis									30		2				1						7		29			1					77
Micavibrio																					36
Achromobacter				1											2			3			11		19								200	3
Bordetella															2				1		3		16
Burkholderia		4									4												22									2
Caballeronia									1
Lautropia											3				6						712		15				4
Paraburkholderia											2											2
Ralstonia											2									1
Acidovorax			3					1										2
Comamonas									2												4			1
Delftia		2							4												15
Hydrogenophaga																																2
Pelomonas		2		2												2			2					1
Variovorax		3																2													98
Duganella											3													2
Herbaspirillum											3
Janthinobacterium																1
Massilia		14		2	3						15								1					1		2
Pseudoduganella															1
Methylibium			1																							1
Tepidimonas					2														1
Xylophilus		1									2
Kingella																					3						2
Neisseria			1	2	5	1		1	5		8			4	7						120	1	42	3		4	6		2		120	3
Nitrosomonas					1
Azospira														5
Candidatus Accumulibacter																			1							2
Bacteriovorax																					65
Bdellovibrio																					9
Halobacteriovorax																					14
Desulfovibrio																								2
Archangium															2
Corallococcus																											1	4
Myxococcus																																15
Nannocystis															2
Labilithrix																								8
Campylobacter											2				63	147					4										105
Helicobacter																												1
Aeromonas					2			1			2										3									2
Succinatimonas																												1
Aliiglaciecola		2
Alishewanella																								2
Alteromonas					10			13	9		38		138	18	14						2421	1	1614	51	12		1				78	3
Gayadomonas																					3
Marinobacter								5	22		2		94	15	32						253		570	17							58	10
Paraglaciecola																					6
Salinimonas																					6
Colwellia																					4
Idiomarina									10		2		36		52						52	1	204	30							44
Pseudoalteromonas								2	13		9		62		14						254		290	15					1		44	2
Shewanella																					7			1
Cardiobacterium																					24
Teredinibacter																					5
Congregibacter																								1
Haliea																							21
Spongiibacter									5						1						28		89	3
Rheinheimera																							19
Thiorhodococcus																								6
Acidihalobacter					2
Thioalkalivibrio					1
Buttiauxella																						1
Citrobacter				2							2							1	2								1					2
Cronobacter		4			3													6				9							1	2		9
Enterobacter		8	5	3	1	2			2		23	4			2	1		8	12	1	6	5	16	7		2	1	3		3	55	45
Escherichia	1	5	4	2	5	2		1	2		11	4				5	1	3	12		10	9		3			1		4	3		18
Franconibacter		3
Klebsiella	2	113	10	397	70	353	4		2	5	821	343		21	31	14		74	1519	7	423	1339	113	13	22	13	13	12	182	206		547
Kluyvera																			1
Kosakonia								1			5																			1
Lelliottia																1
Pluralibacter																										3	1
Raoultella												1																1				2
Salmonella	4	4	6	2	6	10		2	6	2	13	2	45	4	8	3	5	12	7	2	7	4	23	5	4	6	7	7	6	13		14
Shigella		1		1							2							1	3			6				1		1		4
Yokenella																1
Erwinia		6	1								14	1		6				7	5	2				3					1	4		25
Pantoea	23	810	38	175	20	44	14	56	9	4	683	78	35	61	14	91	1	985	282	140	33	142	97	152	11	11	33	38	61	452	92	2815
Tatumella		1																	1													3
Edwardsiella																		1
Hafnia															1			1														3
Morganella																						1
Photorhabdus		1		1																									1			3
Providencia		1		1
Dickeya		3																				1								3		4
Pectobacterium											3										3			1								2
Ewingella		2			2	3						2						1	2													3
Rahnella		2									8
Rouxiella																						1								1
Serratia		3		2							5					1		7	3		6	2	16	2				1		2		15
Yersinia		2									2				1	1			1													8
Immundisolibacter									1
Coxiella					1
Legionella														9									35	2							365	7
Methylogaea		1
Nevskia																			1													2
Alcanivorax					9			19	22		5	2	877	93	18				2		127		2949	110	19	2			4		2377	66
Chromohalobacter					1			2	47		23		227	27	11						26		1128	29	4						4009	41
Halomonas					2			3	6		9		241	38	39						193		502	10		2					736	9
Kushneria															4																52
Salinicola					8			2	10		2		115	5	2				1		203	2	92	5					1		1091	6
Kangiella																					5		213	1
Amphritea																										1
Marinomonas									1																					3		2
Oceanobacter					3				2		3										299		45	5
Thalassolituus																					4											2
Haemophilus		4													6						66		20		2					1	189
Mannheimia	1	1						2
Pasteurella																						1
Acinetobacter			1	4	11	3		5	14		227		818	117	53	2			30		1541		2553	127	21	2			2		308	21
Moraxella																					11				2
Psychrobacter									5		12			4							1155		120	3	25						35
Pseudomonas	9	20	9	4	10	4		10	21		121	2	289	18	30	14	2	5	22	1	503	19	670	32	25	14	9		34	16	1907	50
Rugamonas																									2
Salinisphaera					131		2	13	53		3	2	2142	106	3						6		2677	36	2				2		3066	46
Methylophaga																					4		15
Piscirickettsia																								1
Thiomicrospira									2												4
Pseudohongiella					1										2									1
Candidatus Thiodiazotropha															1
Vibrio		4			1			2	1		23		36			2		2			19	1	82	2	4		1				55	3
Dyella		1
Luteibacter											5
Arenimonas											2
Luteimonas																																2
Lysobacter																4
Pseudoxanthomonas					2						2				1						5				2	1	2
Stenotrophomonas															1						208		26								767	10
Xanthomonas					2								34						1		3		16		2
Chlamydia	10	3	8	5	6	5	1	6	13		48	3	1444	4	6	2	5	3	7		7	1	381	5	6	11	6	8	2	4	470	39
Parachlamydia																															90	2
Candidatus Brocadia																												1
Gemmata											2				3																	4
Zavarzinella															1
Blastopirellula																																3
Gimesia																							22
Pirellula																								1	2
Planctomicrobium									2
Planctomyces											6				1
Planctopirus																									3
Rhodopirellula								2															22									2
Rubinisphaera								4							1
Coraliomargarita																					11
Haloferula															1
Verrucomicrobium															1
Brachyspira																												1
Salinispira																												1
Treponema																												1
Ilumatobacter															5									2
Candidatus Microthrix																												1				2
Actinobaculum																					6
Actinomyces	2				1			1			7		120	14	38	5					859	4	87		6		9		2		121
Flaviflexus								1
Varibaculum																											2
Actinopolyspora									1						2						3				5
Alloscardovia											3							1
Bifidobacterium		2		2	2	1							39	7							9		16		3	1					90
Gardnerella																											2
Corynebacterium		2		3	62	17		35	20		70	2	3125	234	15	32		2	12		351	8	2208	141	108	65	10		15		3219	77
Turicella																													1
Dietzia		2			4			6	2		6		296	62							133	2	235	10	81	7	4		8		1260	14
Gordonia									17	2	48		190	14							10		135	4	37	9	2				211
Skermania														4
Hoyosella																										1
Mycobacterium		8	1	3	8	8		147	296		57	4	735	217	36	150		1	11		81	17	2007	252	117	189	1		8		13117	1701
Nocardia		1				1							39										30	1	27	10					124	2
Rhodococcus									2		2		164	23	1	5			1		58		66	4	89	38			1		282	5
Smaragdicoccus																							18
Tsukamurella					2			4					41	11							11		273	4	12	2					55	2
Lawsonella		6		6	27	3			3		8		73	11				4			16		69	3		1	1		9
Williamsia		1						2															19									4
Frankia		1													1						6			1	6	3					48	4
Sporichthya																									3	1
Blastococcus														4	1	2							15			1
Geodermatophilus																									7	1					35
Modestobacter		1																						1
Stackebrandtia																															58
Jiangella									118	3	2		36	13							13		29	13	5	1					133
Quadrisphaera				1
Georgenia									1																						49
Brevibacterium					219		6	498	108		149	12	164863	23662	274	86	4		181		249	1	39770	808	544	79	20		203		105024	2375
Actinotalea				1
Cellulomonas		1											37	4										2	4	1		1
Oerskovia																							22
Demequina		4
Brachybacterium		1			31			80	16		16		31271	3066	50	8		3	8		34	1	4152	92	72	6			16		12865	249
Dermabacter					1						2		42										15		8						34
Devriesea														7					1
Branchiibius																2
Dermacoccus					2								57	6					2					37					1			2
Kytococcus								6				1	352	58							4		590	50							179	9
Kineosphaera													32	5
Piscicoccus																									3
Humibacillus		2																	1
Intrasporangium											5		45	7									40	1		1		1
Janibacter					8			3					221	39		1			2				100	1	4				2		261	5
Knoellia								1
Kribbia																																2
Ornithinimicrobium																1
Serinicoccus																							33
Tetrasphaera													98	14									24	1	7						73
Agreia																1								1
Agrococcus									6		2		119	57									52	2	5						127	5
Agromyces								1					35
Cryobacterium														5
Curtobacterium					1						5		32			1								1							70
Frigoribacterium								1			2
Glaciibacter																1										1			2
Gulosibacter													116	13																	36
Leifsonia									1		2			7		3		1													66
Leucobacter								1			4		101	13							3		40		2						65
Microbacterium	2	3	3	4	5	1	1	4	5		270		725	95	5	7	1	4	1		55	2	343	10	20	9	4	10	5	1	723	16
Microcella																																3
Plantibacter											4
Pseudoclavibacter													80	6									47	2	8						59
Rathayibacter														4		2
Salinibacterium																1
Arthrobacter					5			1	1				476	66	4						7		119	1	4	2	1	1	2		362	4
Citricoccus					1								345	30	1	3							22	1							453	2
Enteractinococcus													69	19	1								46	1	3						43	3
Haematomicrobium															1
Kocuria					1		1	4	1				545	85		1					11		604	112	12	6	2		9		509	6
Micrococcus		5	3		11	5		3	1		18		274	38	3	2		1			24	1	229	239	26		2	2	3		249	4
Nesterenkonia					15			24	4		4		2175	496	8						307		775	24	464	51	2		13		818	22
Paenarthrobacter														4
Paeniglutamicibacter														4
Pseudarthrobacter													32
Rothia											5				10	1					1051	1	63	1	8	2	1				869
Yaniella														6									18	1
Cellulosimicrobium											3		33												3						34
Isoptericola								4			21													1							69	6
Haloactinobacterium								3					285	52									251	4	10						536	9
Ruania													405	45	1				2				190	3	6	1					727	6
Sanguibacter																					4
Actinoplanes															5										3	1						2
Dactylosporangium															1
Micromonospora																								1	13	1		1			50	2
Salinispora																								3
Nakamurella		1
Actinopolymorpha									5														75	1							148
Aeromicrobium								1															15	1		1		1
Friedmanniella		3									3														2
Kribbella		1
Marmoricola					1						3				1
Nocardioides		2			2			2	1		18		207	41	9	1					6		99		11	2		8			221	4
Pimelobacter								1
Propionicicella														4
Acidipropionibacterium													35			1														2	36
Auraticoccus																									3
Cutibacterium		40	1	16	45	2		2	21		18	1	117	12	2	19		7	4		20	11	103	34	8	7	5		13	3	95	3
Granulicoccus																								1
Microlunatus		71							1				41	4	2				1		5		87	1					3		206	7
Propionibacterium		2			3	2			2		16		75	12	1	4		1	1			1	44	6		3			3		52	2
Pseudopropionibacterium						2																		2
Raineyella																								1
Actinokineospora									1																2	1
Actinomycetospora											49				2								42		18	32	1				219
Actinosynnema																										1
Alloactinosynnema																										1
Amycolatopsis													45	4							10		27	1	35	8					334
Prauserella					1				7				41	6							37		44		15				2		129
Pseudonocardia					31				82		64		4551	109	161	2					561		1359	53	12905	3381	13	2	47		29125	388
Saccharomonospora																					3		15	1	3						76
Saccharopolyspora											6										3		112	4		3			1		135
Saccharothrix									1
Sciscionella					14				1												10		27		15	1			2		85	4
Thermocrispum																										2
Streptomyces		2				29		2	2				339	52	3			1			21	1	132	4	124	43			2		756	11
Nocardiopsis								2	3				204	81	10						36	2	58	4	72	55			2		283	8
Streptomonospora											2																		6		65
Thermobifida																2										2
Herbidospora																					3				3	1
Microbispora																7
Nonomuraea													35												7	2
Sinosporangium																									12
Streptosporangium																									2
Actinomadura									2		3										4			1	2							3
Spirillospora																									2
Atopobium															3						30
Olsenella																					4
Collinsella																										1
Eggerthella																												1
Slackia																					3
Nitriliruptor								2													11	1						2
Rubrobacter									2					17										2				20			226	7
Conexibacter									1		2				3										4
Patulibacter															1
Solirubrobacter									1		18				45			2
Thermoleophilum											3				1
Thermorudis																									3
Cylindrospermopsis									1
Rivularia																															136
Hassallia								1
Gloeocapsa																							33	4
Myxosarcina					1
Leptolyngbya																																2
Deinococcus					2						7					9							90	14		7
Meiothermus																																2
Thermus													1615
Anaerobacillus																									2
Bacillus											13		43	15	2				1		4	1	28		9	7					67	3
Caldalkalibacillus																						1
Geobacillus															3																	4
Gracilibacillus																									2
Halobacillus																									2							2
Lentibacillus														7												2
Marinococcus									2				53	14	2								55	2							91
Oceanobacillus					4								31	9								15	19	2	224	261					1138	65
Psychrobacillus																						1
Salinibacillus																									2
Thalassobacillus																										1
Virgibacillus				1				6	1			2	402	360								11	32	9	34	108					927	36
Gemella																					15				2
Exiguobacterium																													18
Brochothrix					2																	2
Listeria																					3
Brevibacillus																								1				1
Paenibacillus				1							7				1							1		2			1
Jeotgalicoccus																															212	5
Macrococcus																								3
Salinicoccus					2			2					102	40									22	2							154	2
Staphylococcus	5	7	3	1891	124	8		48	117	2	3779	8	2472	325	26	2	1	6	55	46	328	30	832	53	32		4	6	29		3671	36
Planifilum															2
Thermoactinomyces																																2
Abiotrophia											2										190										60
Eremococcus					1
Facklamia			2																							2						2
Alkalibacterium														5
Alloiococcus																		2
Carnobacterium											3
Dolosigranulum																								1			2
Granulicatella																					28
Enterococcus															2						11									1
Lactobacillus		2		1		1					7		198	6								7	31		2		9	21			33
Leuconostoc		2		4	1						2		41								4	2	30	1								2
Oenococcus																						1
Weissella		6																6				94				2
Lactococcus		2							12		20		366	16	1						13		536	8							44	4
Streptococcus		24	2	12	12			3	9		47		320		80	5		3	4		4530	14	583	26	16		13		10		832	2
Clostridium									4				73		2								15	1				4
Mogibacterium		1																									1
Eubacterium													36															3
Lachnoclostridium																											1
Oribacterium																					6
Roseburia																											1	1
Oscillibacter																												5
Peptostreptococcus																					3
Ruminiclostridium																						1						1
Ruminococcus																											1	2			53
Subdoligranulum																												1
Intestinimonas																												1
Moorella																												1
Thermoanaerobacterium																												1
Solobacterium																						2
Turicibacter								2
Selenomonas																								1
Veillonella					2																138		26
Anaerococcus															20									4	10			2			38
Finegoldia															17								26	2							68
Peptoniphilus						2																			6
Candidatus Phytoplasma	1
Ureaplasma																												1
Fervidobacterium													95
Candidatus Vecturithrix								1																				1
Halococcus									6
Candidatus Nitrosocosmicus															2
Plasmodium		9		3	1	8			35		57	1	356		3	10			1		27	10	264	9		1	6	1	2		164
Toxoplasma																											1
Pseudocohnilembus																					16
Stylonychia									1										1								1		1
Dictyostelium																													1
Giardia																											2
Gonapodya																													1
Acidomyces																1
Diplodia																2
Verruconis																1
Dothistroma																1
Zymoseptoria																1
Aureobasidium			2								6					3										2			2
Pyrenophora					1
Stemphylium																1
Cenococcum																2
Glonium																1													1
Cyphellophora																													3
Capronia																													2
Exophiala									1
Phialophora																1
Rhinocladiella					1
Endocarpon																1													2
Aspergillus		11		40	27	3			31		40		89	6	6			17	6		41		55	1	52	28		2	776	1	1944	86
Penicillium	2	1		242	17	5		1	7		515	4		6	3				23		9	16			22	1		8	49		152	12
Byssochlamys																									2				3
Rasamsonia					1																								4
Talaromyces					3			2	19		55			8	17						154	3	34	4	28	9			19		197	7
Emmonsia																													1
Epidermophyton					1
Trichophyton																							79
Phialocephala <Helotiales>																2
Sclerotinia																1
Pseudogymnoascus																									2				2
Colletotrichum																1									4				1
Hypocrella																									5
Metarhizium					2																				6				3
Pochonia					1																				3				2
Torrubiella <Clavicipitaceae>																									11	2						2
Beauveria		1																	2						4
Cordyceps					1																				25				1
Isaria																									2
Trichoderma					1																				15
Acremonium <Hypocreaceae>																									5						45
Fusarium					2																			2	15	2			7			4
Neonectria																									3				2
Hirsutella																									16
Purpureocillium																									3				2
Tolypocladium																									2	1
Stachybotrys																									11	1
Scedosporium								1																3	2	1			2
Diaporthe																													3
Valsa				2																					3				2
Grosmannia				1																									1
Sporothrix																								1
Madurella				1																					2
Pestalotiopsis					1																								10
Xylona																1
Pyronema																													1
Candida <Debaryomycetaceae>					47																3	4
Yamadazyma					4				3		4		257	12									16								128
Yarrowia	6		2	3		5		5				2			1	8		9	31			11		10			4					2
Clavispora					84			3	8				54		1						120										132	7
Metschnikowia					1
Cyberlindnera								3															30		5				1
Wickerhamomyces					2
Saccharomyces		5																	1
Sugiyamaella									1
Pneumocystis					2																								1
Schizosaccharomyces					2
Taphrina					1
Saitoella					1										1
Botryobasidium																													1
Rhizoctonia <Ceratobasidiaceae>																													4
Tulasnella																													3
Trametes																													1
Polyporus																													2
Peniophora																													1
Serendipita																													2
Sistotremastrum					1
Agaricus											6
Hebeloma																													1
Grifola											3
Laccaria																													1
Fibulorhizoctonia											2				1														4
Piloderma																													2
Calocera																													2
Dacryopinax																													1
Xanthophyllomyces	2																												2
Cryptococcus																													1
Kwoniella											3																		2
Cutaneotrichosporon																								4
Wallemia																													5
Rhodotorula <mitosporic Basidiomycota>		12		129							371					1		8	1	6		1										24
Rhodotorula				7							15							2											1
Sporidiobolus											2														2				2
Mixia																													1
Melampsora											2
Puccinia																									2				2
Ceraceosorus					1																								170
Tilletiaria																													42
Tilletia																													39
Malassezia			4		104	1		1	6		132		51			3						24	42		2		3		25
Anthracocystis																													37
Kalmanozyma																													1
Melanopsichium																													5
Moesziomyces																													3
Pseudozyma																													3
Sporisorium																													7
Ustilago																													15
Mortierella																													2
Lichtheimia																													4
Rhizopus																													1
Branchiostoma																										1
Lates																													1
Danio																													1
Galeopterus									1
Ochotona				1
Chinchilla									1		2
Cricetulus																												2
Rattus									2
Nannospalax					1
Cercocebus		1							1										1		4		16	1
Chlorocebus					4				2		4
Macaca				2	3	1			10		18		139		2				1		15	1	121	2	3		1				57
Mandrillus																						1
Papio								1			5										6		17	2
Colobus									2		2
Rhinopithecus				1	1				1		4								1			1
Gorilla				1					1		6				1	2						2		2
Homo		12	1	8	5	4			65	1	121		678		5	10			3		40	5	538	15	8	1	11	1	3		221	7
Pan									4		5		55			1						1	31	1
Pongo									1															3
Nomascus		1	1	1	1	1					4													1
Aotus											4
Callithrix															2
Cebus				1
Saimiri		1							1																		2
Microcebus				1
Canis											2
Mustela																						1
Ailuropoda																1						3
Bos				1					4		5		101		5								52	3			1
Bubalus																													1
Ovis									2
Sus											2
Buceros											3
Columba															3
Anas													31
Meleagris									2		2
Coturnix											4
Gallus									4		30		152		6								172								43
Picoides				1
Nestor											2
Chelonia																								1
Caenorhabditis											3
Brugia				1
Trichinella						1			4		2		52										38									2
Tyrophagus																													2
Sarcoptes																													3			2
Tetranychus																													1			22
Amblyomma						1
Parasteatoda																																3
Daphnia					2				1												4				10	1
Dendroctonus								1
Rhagoletis					4				3		3				1									1					39		41	4
Lucilia																													4
Culex																													1
Eufriesea																											1
Lasius					1																											2
Trachymyrmex																									3
Microplitis									2													1
Cimex																													8
Zootermopsis																							30
Capitella					1
Lingula															1
Crassostrea																													1
Biomphalaria																													1
Exaiptasia																									8
Acropora					1																		16		11						53
Thelohanellus					2
Physcomitrella									1
Picea											4					1													2
Nelumbo											5
Daucus									1		13																			1	40
Cynara											6
Taraxacum												1
Camellia									1		116	26		12
Dorcoceras											3
Genlisea				1							4	1										1						2
Sesamum											2	1
Erythranthe											9	1
Nicotiana											14	3	53																6	1
Capsicum											3	2
Solanum											3	2	727											2
Carnegiea											7
Beta <vulgaris>											2													1		1
Cercis															1
Cicer																							105
Arachis											5	1											20
Pisum											59												2437									2
Vicia												1											20
Lupinus																							15
Cajanus											4												115
Glycine											16												230
Phaseolus											2
Vigna											3												22
Medicago											16												439
Trifolium											42												1282
Castanea											5
Juglans											4											2
Ricinus											2
Jatropha											11	3
Populus											8
Morus											5																					2
Ziziphus											4																			1
Prunus											8	1				1
Malus											5
Brassica											5				3							2
Arabidopsis								2			4												19
Camelina											2
Theobroma											9	1
Gossypium											8					1							83
Eucalyptus											6	2
Citrus											8	1				1
Vitis									2		110	19		8	1								18
Asparagus								1
Phalaenopsis											5
Elaeis															1
Phoenix											4	1
Oryza																							21
Hordeum									1
Aegilops													45										33
Triticum													56					1					26
Zea									2		6												15
N4virus																					8
Phix174microvirus		1																				1							1	1
Gemycircularvirus														13										8					2	2	34	5

## Sheet: Analog- Species
Table 5. Shotgun metagenome resolve microbial species associated with Analog habitat surfaces
Taxa (species)	set3_EE101_I_m	set3_EE101_P_I_m	set3_EE102_I_m	set3_EE102_P_I_m	set3_EE103_I_m	set3_EE103_P_I_m	set3_EE104_I_m	set3_EE104_P_I_m	set3_EE105_I_m	set3_EE105_P_I_m	set3_EE106_I_m	set3_EE106_P_I_m	set3_EE107_I_m	set3_EE107_P_I_m	set3_EE108_I_m	set3_EE108_P_I_m	set3_EE109_I_m	set3_EE109_P_I_m	set3_EE110_I_m	set3_EE110_P_I_m	set3_EE111_I_m	set3_EE111_P_I_m	set3_EE112_I_m	set3_EE112_P_I_m	set3_EE113_I_m	set3_EE113_P_I_m	set3_EE114_I_m	set3_EE114_P_I_m	set3_EE115_I_m	set3_EE115_P_I_m	set3_EE116_I_m	set3_EE116_P_I_m		set3_EE101_P_I_m	set3_EE102_P_I_m	set3_EE103_P_I_m	set3_EE104_P_I_m	set3_EE105_P_I_m	set3_EE106_P_I_m	set3_EE107_P_I_m	set3_EE108_P_I_m	set3_EE109_P_I_m	set3_EE110_P_I_m	set3_EE111_P_I_m	set3_EE112_P_I_m	set3_EE113_P_I_m	set3_EE114_P_I_m	set3_EE115_P_I_m	set3_EE116_P_I_m
Brevibacterium senegalense					7		2	157	3		36		17906	2721	27	61			6		13		7800	151	28				5		1355	122					157			2721	61				151				122
Brevibacterium sp. VCM10					14		2	29	8		12	4	13201	1908	28	2			20		24		2801	71	13	2	2		13		9805	188					29		4	1908	2				71	2			188
Brevibacterium linens					4			16	6		2		7108	969	15	1			11		7		1598	28	14		3		11		4898	108					16			969	1				28				108
Pseudonocardia ammonioxydans					5				47		11		2573	52	95						126		702	23	4495	801	5	2	16		16211	201								52					23	801	2		201
Brevibacterium sp. Ap13					2				2				1571	238	3				2		3		243	3	17	4					1331	25								238					3	4			25
Brevibacterium siliguriense					1			5	3				1333	178	2				5				222	4	2	2					1063	29					5			178					4	2			29
Oceanobacillus iheyensis					2									5								13			127	127					558	39								5				13		127			39
Pseudonocardia sp. P1					1				3		2				4						14				278	145					295	11														145			11
Brevibacterium casei					2				6		8		741	68							17		577	25	136	13	1		4		818	11								68					25	13			11
Salinisphaera shabanensis					27		2	6	16		2		1413	64	1						4		1899	21							1642	26					6			64					21				26
Brevibacterium sandarakinum								1	1				543	92	4				5				136	2	12	4	1		1		574	7					1			92					2	4			7
Mycobacterium sp. NE-TNMC-100812								15	1					4								1	214	5		19			1		300	58					15			4				1	5	19			58
Staphylococcus saprophyticus	1	2		384	8			11	1		843	2	48	7					5	15	8	3		1				3			63	3		2	384		11		2	7			15	3	1		3		3
Rhodotorula sp. JG-1b		12		129							371					1		8	1	6		1										24		12	129						1	8	6	1					24
Klebsiella pneumoniae		21		62	6	40					103	33		4	16	3		33	195	3	123	180	35	4	6	4	4	1	28	17		101		21	62	40			33	4	3	33	3	180	4	4	1	17	101
Pantoea sp. FF5		32	2	8							11	1			1	7		39	9	2		6		2		2		1	2	15		117		32	8				1		7	39	2	6	2	2	1	15	117
Cutibacterium acnes		39	1	16	33	2		1	11		17		99	10	2	19		6	4		16	11	92	32	8	5	5		9	3	76	3		39	16	2	1			10	19	6		11	32	5		3	3
Pantoea sp. NGS-ED-1003		18		2	2						4							32	5	1		1						1	3	5		46		18	2							32	1	1			1	5	46
Pantoea ananatis		20	1	5	2	1		3			32	1			1	3		16	9	4		3		10			2	1	4	8		61		20	5	1	3		1		3	16	4	3	10		1	8	61
Pantoea vagans	2	16	1	1	2	1					10	2			2	2		26	7	2		3					2	2		8		67		16	1	1			2		2	26	2	3			2	8	67
Enterobacter aerogenes		33	8	6							9			4					5					1					7	98		31		33	6					4					1			98	31
Pantoea dispersa		5			3	1		20			328	5				1		2	3	1		1		82			4	7	2			10		5		1	20		5		1	2	1	1	82		7		10
Chlamydia psittaci	10	3	8	5	6	5	1	6	10		45	3	1425	4	6	2	5	3	4		5	1	354	3	5	11	6	8	2	4	447	39		3	5	5	6		3	4	2	3		1	3	11	8	4	39
Pseudonocardia sp. HH130630-07					2										2						13				250	96			5		146															96
Micrococcus luteus		1						1	1		13		75	12	1	1					3		51	75	5		1		2		46	2		1			1			12	1				75				2
Salmonella enterica	4	4	6	2	6	10		2	6	2	13	2	45	4	8	3	5	12	7	2	7	4	23	5	4	6	7	7	6	13		14		4	2	10	2	2	2	4	3	12	2	4	5	6	7	13	14
Corynebacterium genitalium											3		518	79					4				99		3						417	12								79									12
Kytococcus sedentarius								5					294	49									346	33							46	4					5			49					33				4
Parvibaculum lavamentivorans														90																										90
Brachybacterium faecium					2			5	1				713	68									70	5	2	1					576	10					5			68					5	1			10
Brachybacterium sp. SW0106-09					1			2	1				684	79									107	1							290	7					2			79					1				7
Brachybacterium sp. sponge					1				6				778	73	5								104								399	6								73									6
Nesterenkonia massiliensis								3					287	61							37		122	2	52	8	2		4		96	5					3			61					2	8			5
Microlunatus phosphovorus		71												4	2				1					1								2		71						4					1				2
Haloactinobacterium album								3					285	52									251	4	10						536	9					3			52					4				9
Brachybacterium muris					3			4					504	56									58	3							176	3					4			56					3				3
Homo sapiens		12	1	8	5	4			65	1	121		678		5	10			3		40	5	538	15	8	1	11	1	3		221	7		12	8	4		1			10			5	15	1	1		7
Brevibacterium album								3	2				292	49		1							117	7		1					41						3			49	1				7	1
Penicillium rubens				47				1			108	2							5			7			3			4	1						47		1		2					7			4
Campylobacter coli															32	59															57										59
Mycobacterium kyorinense						2			31					4		4								6							199	42				2				4	4				6				42
Staphylococcus epidermidis		1		52	1			1	2		58				1				1	1	10	2	24											1	52		1						1	2
Ruania albidiflava													405	45	1				2				190	3	6	1					727	6								45					3	1			6
Yarrowia lipolytica	6		2	3		5		5				2			1	8		9	31			11		10			4					2			3	5	5		2		8	9		11	10				2
Brevibacterium epidermidis								2	1				413	41					1				92	1							445	8					2			41					1				8
Plasmodium ovale		9		3	1	7			34		54	1	350		3	10			1		27	10	260	9		1	6	1	2		162			9	3	7			1		10			10	9	1	1
Escherichia coli	1	5	3	2	2	2		1	2		11	4				5	1	3	9		8	8		3			1		3	1		16		5	2	2	1		4		5	3		8	3			1	16
Nesterenkonia alba								4	1				152	34	1						26		62	4	34	3			7		54	2					4			34					4	3			2
Nocardiopsis salina													31	21	1						7	2			9	18						3								21				2		18			3
Brachybacterium sp. HMSC06H03													510	42									84	1							149									42					1
Mycobacterium intracellulare														4		2								1		2					50	33								4	2				1	2			33
Corynebacterium casei									5		2		304	36		2							58						4		201	3								36	2								3
Brachybacterium phenoliresistens		1						2					314	29					1				34	1	8						105	5		1			2			29					1				5
Camellia sinensis									1		104	26		12																									26	12
Nesterenkonia sp. PF2B19								2	1				146	24	1						30		43	2	51	4					98	5					2			24					2	4			5
Citricoccus sp. CH26A					1								345	30	1	3							22	1							453	2								30	3				1				2
Pantoea agglomerans		5		1		1					5							9	2											2		17		5	1	1						9						2	17
Janibacter terrae													166	34									42		2						78									34
Klebsiella quasipneumoniae		1		2	2	3			1		9	3							13			18								1		6		1	2	3			3					18				1	6
Lawsonella clevelandensis		6		6	27	3			3		8		73	11				4			16		69	3		1	1		9					6	6	3				11		4			3	1
Virgibacillus sp. CM-4														19								1			2	11					80	2								19				1		11			2
Actinomycetospora chiangmaiensis											49				2								42		18	32	1				219															32
Pantoea sp. A4		2						2			5	1						6		1		1		2						2		15		2			2		1			6	1	1	2			2	15
Pantoea sp. OXWO6B1		3		3			1					3						7	2			1		2						1		12		3	3				3			7		1	2			1	12
Alcanivorax sp. CP2C								2	3				81	13	3								316	8							295	8					2			13					8				8
Pseudomonas aeruginosa	1	2						3	1		3				4	2					15	2	30	1	5						766	21		2			3				2			2	1				21
Pseudonocardia sp. AL041005-10									1												5				127	31					68															31
Pseudonocardia sp. EC080625-04															2								15	4	76	26					110														4	26
Pseudonocardia sp. P2									3						4	2					3		15		64	27	2				154										2					27
Staphylococcus aureus		1		18					2		56		53	4	6	1					12	2	55	2			2	1			55			1	18					4	1			2	2		1
Lactococcus lactis		2							10		20		326	16	1						12		480	8							35	2		2						16					8				2
Weissella cibaria		2																				26												2										26
Kocuria palustris								2					47	4										21					5								2			4					21
Vitis vinifera									2		110	19		8	1								18																19	8
Brachybacterium squillarum					1			3					261	22	1			1					26						1		136						3			22		1
Acinetobacter seohaensis																					38		455	25																					25
Pseudonocardia sp. HH130629-09																					15				125	23					219	2														23			2
Corynebacterium doosanense													214	23									59	1							55									23					1
Mycobacterium avium									4															2	2	1					80	21													2	1			21
Pseudonocardia dioxanivorans														4							5				72	18					190	2								4						18			2
Talaromyces islandicus					2			2	17		44			5	13						122		26	4	22	8			7		140	5					2			5					4	8			5
Brachybacterium paraconglomeratum													186	23									38		8						97									23
Enteractinococcus helveticum													69	19	1								46	1	3						43	3								19					1				3
Kocuria sp. ICS0012													107	12							5		27	5	12	6					259									12					5	6
Enterobacter cloacae		3		2	1	2					3				2	1		1	6			1		1			1			1		10		3	2	2					1	1		1	1			1	10
Plautia stali symbiont			1		2			2			37	2						1	1	1				12					1	1		3					2		2			1	1		12			1	3
Tetranychus urticae																													1			22																	22
Microbacterium sp. C448	2	1	2	3	1	1	1	2	3						3	2	1					2		1		3	3	3	2	1		2		1	3	1	2				2			2	1	3	3	1	2
Mycobacterium tuberculosis		1		1		1		1	11		8		57		1			1			33	2	65	3	2		1		2		118	11		1	1	1	1					1		2	3				11
Alcanivorax sp. Nap_24								3	1				62	4	2								207	8							301	5					3			4					8				5
Gemycircularvirus SL1														9										7								4								9					7				4
Gordonia sp. QH-11													81	10									34	2		8					61									10					2	8
Malassezia globosa			1		37				3		6		34			2						18	25				2		5												2			18
Salinicola sp. MIT1003					8			2	10		2		115	5	2				1		201	2	92	5					1		1091	6					2			5				2	5				6
Prevotella sp. CAG:485																											12	19																			19
Streptococcus pneumoniae		1							7		16		110		2	2		1			64	1	112	14	4		5				80			1							2	1		1	14
Neisseria gonorrhoeae			1	2	3	1		1	4		3			4	1						4	1		3		3	2		2			3			2	1	1			4				1	3	3			3
Pantoea sp. IMH		1									2							6														11		1								6							11
Staphylococcus cohnii					6				12				68	17	2						10		16	1							123									17					1
Type-F symbiont of Plautia stali		2					1				2							5												4		7		2								5						4	7
Agrococcus pavilionensis													64	14											2							3								14									3
Aspergillus niger		2				1					3							2	1									2	4			10		2		1						2					2		10
Brevibacterium mcbrellneri								3					35	6					3				46	8							67						3			6					8
Microbacterium sp. TNHR37B											3		91	17									30						2											17
Pseudonocardia sp. SCN 72-86									1						3						5				39	17	1				196															17
Corynebacterium durum					1						3				4	16					102																				16
Enterobacter ludwigii		2	2															1	2					3				3				7		2								1			3		3		7
Kocuria salsicia									1				72	15									19	1							60									15					1
Nocardioides alpinus													64	16	1								36								72									16
Type-C symbiont of Plautia stali								1			26	1				1								11								2					1		1		1				11				2
Arthrobacter sp. UCD-GKA													57	15	2																53									15
Kocuria marina													62	10									21	5																10					5
Mycobacterium chimaera									2															6								9													6				9
Pantoea sp. PSNIH2				1														4												2		8			1							4						2	8
Candidatus Filomicrobium marinum																2															293	12									2								12
Kytococcus sp. HMSC28H12								1						5									75	3							96	5					1			5					3				5
Micrococcus terreus					1	3					3		105	8				1					90	2							141					3				8		1			2
Nesterenkonia sp. AN1								3					54	11							8				21												3			11
Nocardioides sp. Root140													59	13												1														13						1
Propionibacterium freudenreichii									1				52	9		1							17	4																9	1				4
Pseudonocardia sp. EC080610-09																								1	34	13					35														1	13
Virgibacillus halodenitrificans														5										1		2					112	6								5					1	2			6
Bacteroides sp. CAG:927																											6	13																			13
Erwinia iniecta		2																2	2	2										2		5		2								2	2					2	5
Gulosibacter molinativorax													116	13																	36									13
Kocuria flava								2					78	9									24	2													2			9					2
Prevotella sp. CAG:1031																											2	13																			13
Salinicoccus qingdaonensis													31	13																	46									13
Salinisphaera hydrothermalis					50				16				128	7									155	1					2		278	5								7					1				5
Shigella sonnei		1		1							2								3			6						1		4				1	1									6			1	4
Tetrasphaera elongata													80	12									21	1							58									12					1
Weissella confusa																						13																						13
[Candida] tenuis					4				3		4		257	12									16								128									12
Halomonas pantelleriensis													66	12																										12
Klebsiella variicola				2						1	3	2						2	3			5													2			1	2			2		5
Myxococcus fulvus																																12																	12
Pantoea sp. At-9b		1		1							5							2						2						1		5		1	1							2			2			1	5
Parabacteroides sp. YL27																											4	12																			12
Paracoccus halophilus					2								49		2						192		289	12																					12
Tepidicaulis marinus														12							3				2															12
Type-B symbiont of Plautia stali		2				1						1						4														4		2		1			1			4							4
Alteromonas macleodii					2			1	2		10			4	1						373		262	6													1			4					6
Deinococcus proteolyticus											5												43	11																					11
Ewingella americana		2			2	3						2						1	2													3		2		3			2			1							3
Henriciella marina														9	6						12		62	2																9					2
Microbacterium sp. CH1													60	11									16								38									11
Nesterenkonia sp. F					1								48	10							3			1	9															10					1
Nitratireductor aquibiodomus																					3		17								628	11																	11
Staphylococcus equorum				11							14																								11
Virgibacillus pantothenticus														11																										11
[Candida] auris					81			3	8				50		1						107										120	7					3												7
Corynebacterium jeikeium																							44	8								2													8				2
Cronobacter turicensis																		2														8										2							8
Klebsiella sp. MS 92-3				1		3					4								7			4							1			2			1	3								4					2
Kocuria rhizophila													43	6		1							29	3																6	1				3
Mycobacterium yongonense																																10																	10
Pantoea sp. AS-PWVM4		3		2							4							2	1					1								2		3	2							2			1				2
Arthrobacter woluwensis													47	9	2								26																	9
Aspergillus nidulans				3	8	2			1		4													1	3	3			116		66				3	2									1	3
Intrasporangium chromatireducens											4		41	7									39	1				1												7					1		1
Isoptericola variabilis								4																1							34	4					4								1				4
Jiangella sp. DSM 45060									6															9	3																				9
Leuconostoc sp. DORA_2		2		4							2										4		24	1								2		2	4										1				2
Microbacterium ketosireducens													62	7									18									2								7									2
Mycobacterium abscessus													34								4		16	6	9	1			2		55	2													6	1			2
Mycobacterium kansasii									1					4																		5								4									5
Mycobacterium parascrofulaceum																4										2						3									4					2			3
Mycobacterium wolinskyi																															106	9																	9
Nesterenkonia jeotgali													40	9							3				4															9
Pantoea conspicua		1																1	1					2					4			5		1								1			2				5
Pantoea stewartii				1								1						3														4			1				1			3							4
Pseudonocardia oroxyli											9										4				11	9					50															9
Rhodotorula toruloides				7							7							2																	7							2
Type-D symbiont of Plautia stali																														1		8																1	8
Vibrio cholerae		4																2				1			4		1					2		4								2		1					2
Weissella paramesenteroides																		5				2				2																5		2		2
Dietzia timorensis					2								34									2			63	2	2		8		154	4												2		2			4
Labilithrix luteola																								8																					8
Mycobacterium sp. 1165549.7																																8																	8
Oceanobacillus kimchii																										8																				8
Pantoea sp. GM01		1									2											1		3								3		1										1	3				3
Penicillium nordicum				5							11											3													5									3
Pseudonocardia autotrophica											2														25	8					79															8
Rubrobacter aplysinae									1															1				1			137	6													1		1		6
Serratia marcescens		1																2	1									1		2		2		1								2					1	2	2
Stenotrophomonas maltophilia																					77										372	8																	8
Acinetobacter junii									2												49		50	5								2													5				2
Aspergillus terreus																										2			14		60	5														2			5
Chromohalobacter salexigens									5		2				2								105	4							456	3													4				3
Corynebacterium pyruviciproducens														5													2				73	2								5									2
Devriesea agamarum														7					1																					7
Gorilla gorilla				1					1		6				1	2						2		2											1						2			2	2
Klebsiella oxytoca				1							2								1			3										3			1									3					3
Mycobacterium mucogenicum						4																										3				4													3
Oceanobacillus oncorhynchi																										7																				7
Penicillium brasilianum				5	3				1		2				1														8			2			5														2
Pyrinomonas methylaliphatogenes											3																	7																			7
Rhodococcus sp. RD6.2													33	4							3			1	3	2			1											4					1	2
Staphylococcus arlettae					1								43	7							8										83									7
Staphylococcus xylosus				7	1						4																								7
Yaniella halotolerans														6									18	1																6					1
Alcanivorax dieselolei					1			1	2										2		7		59	5													1								5
alpha proteobacterium HIMB5																								6																					6
Alteromonas lipolytica																								6																					6
Aspergillus calidoustus				1	3				6												3				8	5			84		66				1											5
Bacillus pseudofirmus														6																										6
Dietzia cinnamea																					6		22		9	3					57	3														3			3
Lewinella cohaerens														5										1																5					1
Mycobacterium triviale																										4						2														4			2
Mycobacterium xenopi									2		10	4				1			2							1													4		1					1
Pantoea sp. YR343					1			2			5							2	2													2					2					2							2
Prevotella sp. oral taxon 473		6																									1							6
Pseudomonas pachastrellae									2		2				3						102		93	6							128														6
Pseudomonas syringae											3													2								4													2				4
Rhodospirillales bacterium URHD0017											2								3							6			1																	6
Serratia symbiotica				1												1		4																	1						1	4
Staphylococcus capitis				6	1						2																								6
Staphylococcus sp. LCT-H4				6							30																								6
Thiorhodococcus sp. AK35																								6																					6
Virgibacillus massiliensis														5												1					40									5						1
Arthrobacter sp. Soil762														5																	49									5
Azospira oryzae														5																										5
Dietzia alimentaria									1				38	5							4				2						103									5
Erwinia billingiae			1								2	1																				4							1										4
Erwinia sp. ErVv1											3																					5																	5
Genlisea aurea				1							4	1										1						2							1				1					1			2
Kineosphaera limosa													32	5																										5
Microbacterium humi								1						4																	53						1			4
Microlunatus soli									1												4		86						3		172	5																	5
Nitriliruptor alkaliphilus								2													11	1						2									2							1			2
Parvularcula oceani																								5																					5
Prevotella sp. CAG:873																											5	5																			5
Pseudonocardia spinosispora									1																12	5					62															5
Pseudooceanicola atlanticus														5																										5
Rhagoletis zephyria					4				3		3				1									1					39		41	4													1				4
Rhodococcus sp. EPR-157																									11	5																				5
Scedosporium apiospermum								1																3	2	1			2								1								3	1
Sphingomonas koreensis					1									5																										5
Staphylococcus auricularis															1			5																								5
Staphylococcus warneri																								3								2													3				2
Streptococcus thermophilus								1							2						8	2	22	2													1							2	2
uncultured marine thaumarchaeote KM3_53_F08									2												6	1		4																				1	4
Acinetobacter pittii					1																12			4																					4
Aequorivita vladivostokensis																								4																					4
Ailuropoda melanoleuca																1						3																			1			3
Aliihoeflea sp. 2WW															3						4			2								2													2				2
Arthrobacter sp. 31Y														4																										4
Belnapia rosea																										4																				4
Brevibacterium sp. HMSC24B04														4											6						55									4
Corallococcus sp. CAG:1435																											1	4																			4
Corynebacterium glucuronolyticum									2					4											2						81									4
Corynebacterium glyciniphilum					4								821								47										125	4																	4
Corynebacterium lipophiloflavum													42	4																										4
Corynebacterium nuruki														4																										4
Cutaneotrichosporon oleaginosus																								4																					4
Demequina oxidasica		4																																4
Epibacterium ulvae																								4																					4
Erwinia teleogrylli		2																1	1											1				2								1						1
Euryhalocaulis caribicus														4	2								171								40									4
Facklamia languida																										2						2														2			2
Geobacillus stearothermophilus																																4																	4
Gloeocapsa sp. PCC 7428																							33	4																					4
Jiangella gansuensis									1					4																										4
Kocuria sp. ZOR0020							1							4									16																	4
Leucobacter salsicius														4																										4
Marinobacter sp. EVN1																																4																	4
Microbacteriaceae bacterium																					8			4																					4
Mycobacterium fortuitum																										1						3														1			3
Mycobacterium indicus pranii																1								1								2									1				1				2
Mycobacterium sp. 852002-10029_SCH5224772								4																													4
Nocardioides jensenii														4																										4
Nocardioides sp. Soil805															2													4																			4
Nocardiopsis kunsanensis														4																										4
Nomascus leucogenys		1	1	1	1	1					4													1										1	1	1									1
Paenarthrobacter nicotinovorans														4																										4
Pantoea sp. OV426																		1										1				2										1					1		2
Paracoccus sanguinis		3																			6		83	1							44			3											1
Penicillium chrysogenum				4							11																								4
Porphyromonas uenonis		4																																4
Propionicicella superfundia														4																										4
Pseudomonas aestusnigri																					7		18	4																					4
Pseudonocardia acaciae									1						1										20	4					50															4
Pseudopropionibacterium propionicum						2																		2												2									2
Raoultella ornithinolytica												1																1				2							1								1		2
Rathayibacter sp. Leaf296														4																										4
Rhizobium sp. Root564														4																										4
Roseivivax atlanticus														4									22																	4
Roseovarius indicus																								4																					4
Rubinisphaera brasiliensis								4							1																						4
Rubrobacter xylanophilus																												4																			4
Saccharopolyspora flava																							62	1		3					49														1	3
Skermania piniformis														4																										4
Sphingobacteriales bacterium JZ3C29												1											73	3															1						3
Staphylococcus sp. EGD-HP3									2				57	4							3								1		104									4
Stappia indica																					9										307	4																	4
Streptococcus equi				4							9																								4
Tatumella morbirosei		1																	1													3		1															3
Torrubiella hemipterigena																									11	2						2														2			2
Tsukamurella sp. 1534								2																								2					2												2
Acidipropionibacterium acidipropionici																1														2											1							2
Acidobacteria bacterium RIFCSPHIGHO2_02_FULL_67_57																								3																					3
Acinetobacter venetianus																								3																					3
Alteromonas mediterranea								3													58		37														3
Amycolatopsis jejuensis																									11	3																				3
Bacteroidetes bacterium HLUCCA01																								3																					3
Blastopirellula marina																																3																	3
Bos mutus				1					1				54		3								31	2			1								1										2
Campylobacter jejuni															2	3																									3
Candidatus Microthrix parvicella																												1				2															1		2
Corynebacterium pseudogenitalium																2								1																	2				1
Corynebacterium singulare								1																2													1								2
Cronobacter sakazakii																		2												1												2						1
Cyberlindnera jadinii								3															25		5				1								3
Deinococcus apachensis																										3																				3
Dermacoccus nishinomiyaensis																								3																					3
Dickeya chrysanthemi		3																																3
Enterobacter phage Arya		3																																3
Erwinia amylovora																		1	1					2																		1			2
Escherichia phage phiX174		1																				1							1	1				1										1				1
Fabibacter pacificus																					15		26	3																					3
Gammaproteobacteria bacterium MFB021																					5										213	3																	3
Jannaschia donghaensis																								3																					3
Jatropha curcas											11	3																											3
Jeotgalicoccus marinus																															157	3																	3
Klebsiella sp. NFIX11						1																2														1								2
Leifsonia xyli																2		1													39										2	1
Macaca fascicularis					2	1			5		8		83		1				1		6	1	63	1			1									1								1	1
Macrococcus caseolyticus																								3																					3
Mannheimia haemolytica	1	1						2																										1			2
Marinomonas sp. MWYL1																														3																		3
Microcella alkaliphila																																3																	3
Mycobacterium nebraskense																																3																	3
Mycobacterium novocastrense																																3																	3
Mycobacterium shimoidei								1																								2					1												2
Mycobacterium sp. djl-10																								1	4	2																			1	2
Mycobacterium sp. JLS								1																								2					1												2
Mycobacterium triplex																								1								2													1				2
Nocardiopsis trehalosi															2									3																					3
Oceanobacter sp. HI0075					3				2		3										278		44	3																					3
Pan troglodytes									2		5		45			1						1	29	1																	1			1	1
Pantoea sp. 3.5.1						1												1												1						1						1						1
Pantoea sp. Ae16						1																										2				1													2
Pantoea sp. BL1				1																				1						1					1										1			1
Pantoea sp. PSNIH1						1												2																		1						2
Papio anubis								1			5										6		17	2													1								2
Parabacteroides goldsteinii																												3																			3
Parasteatoda tepidariorum																																3																	3
Pelagibacterium halotolerans									1														30	1	2						57	2													1				2
Pelagibacterium sp. SCN 63-23																								3																					3
Penicillium camemberti				3							4				1														4						3
Pluralibacter gergoviae																										3	1																			3
Pongo abelii									1															3																					3
Pseudomonas stutzeri								1													15	1		1													1							1	1
Rhodoplanes sp. Z2-YC6860																1																2									1								2
Sciscionella sp. SE31					4																				3							3																	3
Staphylococcus gallinarum				3															1																3
Streptomyces sp. AA4													34													3					53															3
Talaromyces stipitatus																						3							5															3
Tropicimonas isoalkanivorans																								1		2																			1	2
uncultured bacterium					1																8	1	17		2			2																1			2
Yersinia enterocolitica		1													1																	2		1															2
Acidobacteria bacterium DSM 100886																												2																			2
Acidobacteria bacterium OLB17											5																	2																			2
Acinetobacter idrijaensis				2																															2
Actinomadura madurae																																2																	2
Actinomyces sp. ICM47																					4	2																						2
Alcanivorax pacificus																																2																	2
Aliiglaciecola lipolytica		2																																2
Alloiococcus otitis																		2																								2
Anaerococcus provenciensis																								2																					2
Anaerolineae bacterium SG8_19																																2																	2
Anaplasma phagocytophilum									1				89										27									2																	2
Aspergillus bombycis																																2																	2
Aspergillus lentulus				1																						1			3						1											1
Aspergillus ustus																																2																	2
Bacillus smithii																										2																				2
bacteria symbiont BFo2 of Frankliniella occidentalis																		2																								2
Bacteroides sp. Marseille-P3108																												2																			2
Balneola sp. EhC07																							38	2																					2
Belnapia moabensis																										2																				2
Beta vulgaris											2													1		1																			1	1
Bosea sp. DSM 18164																								2																					2
Bradyrhizobium sp. S23321																		2																								2
Bradyrhizobium yuanmingense																								2																					2
Branchiibius sp. NY16-3462-2																2																									2
Brevundimonas diminuta															3						34		67		2							2																	2
Brochothrix thermosphacta					2																	2																						2
Caldithrix sp. RBG_13_44_9																								2																					2
Candida parapsilosis					26																	2																						2
candidate division TM7 genomosp. GTL1		2																																2
Candidatus Vecturithrix granuli								1																				1									1										1
Capsicum annuum											3	2																											2
Cellulomonas marina																										1		1																		1	1
Cenococcum geophilum																2																									2
Cercocebus atys		1							1										1		4		16	1										1											1
Chlamydia trachomatis									3		3								3				27	2																					2
Chromohalobacter israelensis									4		2												47								207	2																	2
Chromohalobacter japonicus								2	4														51								162						2
Corynebacterium afermentans																																2																	2
Corynebacterium aurimucosum					1																5		23	2	2						36														2
Corynebacterium kroppenstedtii					1						6										9				2	2			1																	2
Corynebacterium lowii																2																									2
Corynebacterium stationis																								2																					2
Corynebacterium ureicelerivorans																										2																				2
Cricetulus griseus																												2																			2
Croceicoccus mobilis																															52	2																	2
Croceicoccus naphthovorans																								2																					2
Cronobacter dublinensis		2																																2
Culturomica massiliensis																												2																			2
Deinococcus aquatilis																								2																					2
Desulfovibrio gigas																								2																					2
Dietzia sp. 111N12-1								2													15																2
Duganella sp. Leaf126																								2																					2
Enhydrobacter aerosaccus																2																									2
Enterobacter sp. FY-07																						1				1																		1		1
Enterobacter sp. kpr-6																			1													2																	2
Erwinia gerundensis											2																					2																	2
Erwinia tasmaniensis																		2																								2
Erwinia toletana																																2																	2
Erythrobacter nanhaisediminis																																2																	2
Erythrobacter sp. HI00D59																					6			2																					2
Eucalyptus grandis											6	2																											2
Finegoldia magna															17								26	2							68														2
Franconibacter pulveris		2																																2
Friedmanniella luteola		2																							2									2
Glaciibacter superstes																1										1			2												1					1
Gordonia araii									11	2	2																											2
Gordonia sihwensis																								2																					2
Gracilimonas tropica								1	1														103	1													1								1
Gramella forsetii																					3			2																					2
Halomonas daqingensis											2										3											2																	2
Human endogenous retrovirus K						2																														2
Humibacillus sp. DSM 29435		2																	1															2
Isoptericola dokdonensis											18																					2																	2
Janibacter corallicola																									2							2																	2
Juglans regia											4											2																						2
Klebsiella sp. D5050																						2																						2
Kocuria kristinae					1																			2																					2
Kocuria sp. SM24M-10																								2																					2
Kribbia dieselivorans																																2																	2
Lachnospiraceae bacterium 28-4																												2																			2
Lactobacillus hominis																												2																			2
Lasius niger					1																											2																	2
Legionella londiniensis																								2																					2
Legionellales bacterium RIFCSPHIGHO2_12_FULL_37_14																																2																	2
Lentibacillus jeotgali																										2																				2
Leptolyngbya valderiana																																2																	2
Luteimonas abyssi																																2																	2
Marinobacter manganoxydans																								2																					2
Meganema perideroedes																								2																					2
Microbacterium sp. No. 7											5															2																				2
Modestobacter sp. DSM 44400		1																						1										1											1
Morus notabilis											5																					2																	2
Mycobacterium canettii																																2																	2
Mycobacterium chubuense																																2																	2
Mycobacterium colombiense																																2																	2
Mycobacterium heckeshornense																																2																	2
Mycobacterium malmoense																										2																				2
Mycobacterium sp. MOTT36Y																																2																	2
Mycobacterium sp. TKK-01-0059																																2																	2
Mycobacterium thermoresistibile																										2																				2
Mycobacterium vaccae																																2																	2
Nautella italica																							21	2																					2
Nitratireductor indicus									7												9										55	2																	2
Nocardioides sp. JS614																												2																			2
Nocardioides sp. Soil777		2																																2
Nocardiopsis chromatogenes								2																													2
Nocardiopsis potens																															57	2																	2
Nocardiopsis xinjiangensis																										2																				2
Novosphingobium sp. SCN 66-18								2																													2
Oceanobacillus massiliensis																										2																				2
Ochrobactrum rhizosphaerae																								2							33														2
Odoribacter splanchnicus																												2																			2
Oscillibacter sp. CAG:155																												2																			2
Pantoea rwandensis																				1				1																			1		1
Paraburkholderia fungorum																						2																						2
Parachlamydia acanthamoebae																															82	2																	2
Paracoccus homiensis																			1		13		131	2																					2
Paracoccus isoporae																					46		124	2																					2
Paracoccus sp. MKU1																										2																				2
Paracoccus versutus																										2																				2
Pedobacter sp. V48									1										1					2																					2
Pelomonas sp. Root1444																2																									2
Penicillium arizonense				1	3	1					3														4				3						1	1
Penicillium roqueforti				2																															2
Phenylobacterium sp. RIFCSPHIGHO2_01_FULL_70_10																																2																	2
Phialocephala scopiformis																2																									2
Photorhabdus luminescens		1		1																									1					1	1
Pisum sativum											59												2437									2																	2
Planctomycetes bacterium RBG_16_64_12															2									2																					2
Ponticaulis koreensis																					6			2																					2
Porphyrobacter cryptus																						2																						2
Porphyrobacter mercurialis																								2																					2
Prevotella bivia		1													2													1						1													1
Prevotella sp. CAG:487																												2																			2
Prevotella sp. tf2-5																												2																			2
Propionibacterium humerusii											6															2																				2
Propionibacterium sp. 434-HC2		1																						1										1											1
Propionibacterium sp. 5_U_42AFAA																2																									2
Pseudoalteromonas agarivorans								2	1																												2
Pseudomonas fuscovaginae						2																														2
Pseudomonas sp. 24 R 17																						2																						2
Pseudomonas sp. Os17																														2																		2
Pseudooceanicola batsensis																								2																					2
Rahnella sp. WP5		2																																2
Rhinopithecus roxellana				1					1		3								1			1													1									1
Rhizobium favelukesii																										2																				2
Rhizobium sp. Root149									1																	2																				2
Rhodobacter sp. CACIA14H1																								2																					2
Rhodobacteraceae bacterium HLUCCA12																								1		1																			1	1
Rhodococcus erythropolis																			1					2																					2
Rhodopirellula sp. SWK7																																2																	2
Roseivirga spongicola																							19	2																					2
Roseomonas stagni																										1		1																		1	1
Roseovarius tolerans																					3			2																					2
Rouxiella chamberiensis																						1								1														1				1
Saccharomyces cerevisiae		2																																2
Salegentibacter salarius																								2																					2
Sarcoptes scabiei																													3			2																	2
Serratia fonticola		1																						1										1											1
Serratia sp. M24T3																																2																	2
Sewage-associated gemycircularvirus 4																													2	2																		2
Sinorhizobium sp. M14																								2																					2
Sinorhizobium sp. RAC02																					3			2																					2
Skermanella stibiiresistens											52															2																				2
Solanum pennellii												2	52																										2
Solobacterium moorei																						2																						2
Spongiibacter sp. IMCC21906									3						1								33	2																					2
Staphylococcus caprae				2							3																								2
Staphylococcus hominis				2																															2
Streptococcus parasanguinis				2																	36														2
Streptomyces bottropensis																										2																				2
Streptomyces sp. TAA040																																2																	2
synthetic construct											2				2	1								1																	1				1
Thalassolituus sp. HI0120																																2																	2
Thermobifida cellulosilytica																2																									2
Thermocrispum municipale																										2																				2
Tranquillimonas alkanivorans																										2																				2
uncultured bacterium CSL142		1																1																1								1
Valsa mali				2																					3				2						2
Vibrio parahaemolyticus								2			2										3																2
Williamsia muralis																																2																	2
Yersinia pestis																																2																	2
Zunongwangia mangrovi																					25			2																					2
[Clostridium] leptum																						1																						1
[Eubacterium] siraeum																												1																			1
[Propionibacterium] namnetense					10			1	10																				2								1
Achromobacter sp. ATCC13047				1																															1
Acidobacteriaceae bacterium KBS 83																												1																			1
Acidomyces richmondensis																1																									1
Acidovorax sp. RAC01								1																													1
Acinetobacter baumannii					1						4								2		18		38	1																					1
Acinetobacter sp. RIFCSPHIGHO2_12_41_5																								1																					1
Acinetobacter ursingii						1																														1
Actinobacteria bacterium OK006						1																														1
Actinokineospora spheciospongiae																									2	1																				1
Actinomadura rifamycini																								1																					1
Actinomyces sp. HMSC075C01								1													5																1
Actinosynnema mirum																										1																				1
Actinotalea ferrariae				1																															1
Aeromicrobium marinum																										1																				1
Aeromicrobium sp. Root344																												1																			1
Aeromonas veronii								1																													1
Agreia bicolorata																1																									1
Agreia sp. Leaf335																								1																					1
Agrobacterium sp. 13-2099-1-2																										1																				1
Agrobacterium tumefaciens																								1																					1
Agrococcus carbonis																								1																					1
Agromyces sp. Root81								1																													1
Ahrensia marina																										1																				1
Albimonas donghaensis																										1																				1
Albimonas pacifica																								1																					1
Alcanivorax sp. P2S70																					12		36	1																					1
Algoriphagus marincola																												1																			1
Alloactinosynnema iranicum																										1																				1
Alloscardovia sp. HMSC034E08											3							1																								1
Alphaproteobacteria bacterium CG1_02_46_17																					10			1																					1
Alteromonas sp. ALT199																					4	1																						1
Amblyomma sculptum						1																														1
Amphritea atlantica																										1																				1
Amycolatopsis keratiniphila																									2	1																				1
Amycolatopsis marina																									3	1																				1
Amycolatopsis nigrescens																										1																				1
Amycolatopsis regifaucium																										1																				1
Amycolatopsis sacchari																										1																				1
Anaerococcus sp. HMSC065G05																												1																			1
Anaerococcus sp. HMSC075B03																												1																			1
Arabidopsis lyrata								1			2																										1
Arachis duranensis												1																											1
archaeon GW2011_AR11																								1																					1
Arthrobacter globiformis																												1																			1
Arthrobacter sp. 35/47																									2	1																				1
Arthrobacter sp. H5								1																													1
Asaia platycodi																										1																				1
Asparagus officinalis								1																													1
Aspergillus luchuensis				1																															1
Aureobasidium melanogenum			1													1																									1
Bacillus cereus											2				2				1							1																				1
Bacillus megaterium																						1																						1
Bacillus pseudalcaliphilus																										1																				1
Bacillus sp. J37																										1																				1
Bacillus sp. NSP22.2																										1																				1
bacterium YEK0313																								1																					1
Bacteroides cellulosilyticus																												1																			1
Bacteroides fragilis											7																	1																			1
Bacteroides massiliensis																												1																			1
Bacteroides oleiciplenus																												1																			1
Bacteroides sp. D20																												1																			1
Bacteroides sp. HPS0048																												1																			1
Bacteroides stercoris																												1																			1
Bacteroides vulgatus																												1																			1
Bacteroidetes bacterium GWF2_35_48																												1																			1
Barnesiella viscericola																												1																			1
Beauveria bassiana		1																	2						4									1
Bernardetia litoralis																												1																			1
Bifidobacterium breve		1																																1
Bifidobacterium pseudocatenulatum				1																															1
Blastococcus sp. DSM 46838																										1																				1
Brachyspira pilosicoli																												1																			1
Bradyrhizobium diazoefficiens																		1																								1
Branchiostoma floridae																										1																				1
Brassica napus											3				3							1																						1
Brugia malayi				1																															1
Buttiauxella gaviniae																						1																						1
Caenispirillum salinarum																										1																				1
Caldalkalibacillus thermarum																						1																						1
candidate division Zixibacteria bacterium SM23_73																												1																			1
Candidatus Brocadia sinica																												1																			1
Candidatus Omnitrophica bacterium CG1_02_41_171																										1																				1
Candidatus Phaeomarinobacter ectocarpi																										1																				1
Caulobacter vibrioides				1																															1
Cebus capucinus				1																															1
Cellulomonas sp. SN7		1																																1
Chelonia mydas																								1																					1
Citreicella marina																					3			1																					1
Citrobacter koseri																		1																								1
Cloacibacterium normanense																										1	1																			1
Clostridium botulinum																								1																					1
Clostridium sp. CAG:1000																												1																			1
Clostridium sp. CAG:127																												1																			1
Clostridium sp. CAG:571																												1																			1
Clostridium sp. CAG:678																												1																			1
Collinsella aerofaciens																										1																				1
Comamonas testosteroni																								1																					1
Congregibacter litoralis																								1																					1
Corynebacterium bouchesdurhonense																										1																				1
Corynebacterium lactis																										1																				1
Corynebacterium maris																1					3																				1
Corynebacterium resistens																								1																					1
Corynebacterium sp. HMSC069E04								1																													1
Corynebacterium spheniscorum																								1																					1
Corynebacterium tuberculostearicum									1																	1																				1
Corynebacterium tuscaniense																								1																					1
Corynebacterium urealyticum																									3	1																				1
Cronobacter condimenti																						1																						1
Cytophaga hutchinsonii						1																														1
Daphnia magna					2				1												4				10	1																				1
Daucus carota									1		13																			1	40																	1
Dendroctonus ponderosae								1																													1
Dermacoccus sp. Ellin185																								1																					1
Dickeya sp. NCPPB 569																						1																						1
Dietzia maris		1																																1
Dinoroseobacter shibae																								1																					1
Dolosigranulum pigrum																								1			2																		1
Dothistroma septosporum																1																									1
Dyella ginsengisoli		1																																1
Dysgonomonas mossii																												1																			1
Edwardsiella tarda																		1																								1
Eggerthella sp. CAG:298																												1																			1
Endocarpon pusillum																1													2												1
Enterobacter asburiae																						1																						1
Enterobacter cancerogenus											3															1																				1
Enterobacter cloacae complex sp. GN05753																								1																					1
Enterobacter sp. ODB01		1																																1
Enterobacteriaceae bacterium LSJC7																														1																		1
Enterococcus casseliflavus																														1																		1
Erwinia oleae		1																																1
Erwinia persicina		1																																1
Erwinia phage ENT90																						1																						1
Erythranthe guttata											9	1																											1
Erythrobacter sp. HI0063																1																									1
Erythrobacter sp. NAP1																								1																					1
Erythrobacter vulgaris																								1																					1
Escherichia vulneris																						1																						1
Eubacterium plexicaudatum																												1																			1
Eubacterium sp. 14-2																												1																			1
Eubacterium sp. CAG:603																												1																			1
Fibrobacter succinogenes						1																														1
Firmicutes bacterium CAG:41								1																													1
Firmicutes bacterium CAG:475																												1																			1
Firmicutes bacterium CAG:552																												1																			1
Flaviflexus massiliensis								1																													1
Flavobacterium phragmitis																												1																			1
Franconibacter helveticus		1																																1
Frigoribacterium sp. Leaf44								1																													1
Fusarium avenaceum																										1																				1
Gemmobacter aquatilis																								1																					1
Glonium stellatum																1													1												1
Gordonia rhizosphera											6										4				3	1																				1
Granulicella tundricola																										1																				1
Granulicoccus phenolivorans																								1																					1
Grosmannia clavigera				1																									1						1
Haematobacter massiliensis																					3				3	1																				1
Haemophilus influenzae																														1																		1
Hafnia paralvei																		1																								1
Halomonas sp. KM-1								1																													1
Halomonas sp. PBN3																								1																					1
Hassallia byssoidea								1																													1
Herbidospora mongoliensis																									2	1																				1
Hoeflea sp. IMCC20628																								1																					1
Hoyosella subflava																										1																				1
Idiomarina atlantica																								1																					1
Idiomarina sediminum																								1																					1
Ilumatobacter coccineus															2									1																					1
Intestinimonas massiliensis																												1																			1
Intrasporangium calvum																										1																				1
Janibacter hoylei					5														2					1																					1
Janthinobacterium sp. CG3																1																									1
Kangiella aquimarina																					4			1																					1
Ketogulonicigenium vulgare																										1																				1
Klebsiella cf. planticola B43						1													1																	1
Klebsiella sp. 1_1_55																						1																						1
Klebsiella sp. RIT-PI-d																						1																						1
Knoellia sinensis								1																													1
Kosakonia arachidis								1			5																										1
Kosakonia radicincitans																														1																		1
Kribbella flavida		1																																1
Lachnospiraceae bacterium COE1																												1																			1
Lactobacillus brevis											5											1																						1
Lactobacillus delbrueckii		1																																1
Lactobacillus kitasatonis																						1																						1
Lactobacillus reuteri																												1																			1
Lactobacillus rhamnosus																												1																			1
Lactobacillus saerimneri																												1																			1
Leifsonia sp. Root112D2																1																									1
Leisingera aquimarina																								1																					1
Lelliottia amnigena																1																									1
Leucobacter komagatae								1																													1
Leuconostoc kimchii																						1																						1
Leuconostoc pseudomesenteroides					1																	1																						1
Litoreibacter arenae																								1																					1
Litoreibacter janthinus																								1																					1
Litorimicrobium taeanense																								1																					1
Loktanella sp. 3ANDIMAR09																										1																				1
Macaca mulatta					1						4				1						5		22	1	2																				1
Macaca nemestrina				1					2		2																								1
Madurella mycetomatis				1																					2										1
Mandrillus leucophaeus																						1																						1
Maribius sp. MOLA 401																								1																					1
Marinobacter segnicrescens															2								92	1																					1
Marinobacter sp. DSM 26291								1																													1
Marinobacter sp. HL-58																								1																					1
Maritimibacter alkaliphilus																								1																					1
Massilia sp. JS1662																								1																					1
Mesonia mobilis																					253		43	1																					1
Mesorhizobium loti					1													1																								1
Mesorhizobium sp. YR577		1																																1
methanogenic archaeon ISO4-H5																												1																			1
Methylibium sp. CF059																										1																				1
Methylobacterium aquaticum					1																							1																			1
Methylobacterium mesophilicum																1																									1
Methylobacterium sp. B34																								1																					1
Methylogaea oryzae		1																																1
Microbacterium arborescens								1																													1
Microbacterium sp. Root166																								1																					1
Microbacterium sp. SCN 70-200																										1																				1
Microbispora rosea																1																									1
Microcebus murinus				1																															1
Micrococcus sp. CH7																								1																					1
Micromonospora halophytica																								1																					1
Micromonospora inositola																												1																			1
Microplitis demolitor									2													1																						1
Microvirga lotononidis																1																									1
Microvirga sp. BSC39																												1																			1
Mogibacterium sp. Marseille-P3115		1																									1							1
Moorella glycerini																												1																			1
Morganella morganii																						1																						1
Muricauda zhangzhouensis																					4			1																					1
Mustela putorius																						1																						1
Mycobacterium gordonae																										1																				1
Mycobacterium hassiacum								1																													1
Mycobacterium lentiflavum									2																	1																				1
Mycobacterium mageritense																1																									1
Mycobacterium marinum																										1																				1
Mycobacterium rhodesiae																										1																				1
Mycobacterium sp. E2497																								1																					1
Mycobacterium sp. E796																										1																				1
Mycobacterium sp. URHB0044																										1																				1
Nakamurella lactea		1																																1
Nicotiana tabacum											8	1																											1
Nitrosomonadales bacterium SCN 54-20																		1																								1
Nitrospira moscoviensis																												1																			1
Nocardia asteroides																									5	1																				1
Nocardia ignorata																										1																				1
Nocardia jejuensis		1																																1
Nocardia jiangxiensis																								1																					1
Nocardia jinanensis																										1																				1
Nocardia terpenica																										1																				1
Nocardia thailandica																									2	1																				1
Nocardia vinacea																									2	1																				1
Nocardioides sp. J54																												1																			1
Nocardioides sp. Root190																												1																			1
Nocardiopsis dassonvillei																										1																				1
Nocardiopsis listeri																										1																				1
Nocardiopsis sp. NRRL B-16309																										1																				1
Nonomuraea maritima																										1																				1
Oceanicola sp. MCTG156(1a)																								1																					1
Oceaniovalibus guishaninsula																								1																					1
Oceanobacillus picturae																										1																				1
Oceanobacter kriegii																					18			1																					1
Ochotona princeps				1																															1
Octadecabacter arcticus																								1																					1
Oenococcus oeni																						1																						1
Ornithinimicrobium pekingense																1																									1
Oscillibacter valericigenes																												1																			1
Paenibacillus pini																								1																					1
Paenibacillus sp. P22																						1																						1
Pantoea rodasii								1											1								2										1
Pantoea sp. CFSAN033090																		1																								1
Pantoea sp. RIT-PI-b																		1																								1
Pantoea sp. YR525		1																																1
Parabacteroides chinchillae																												1																			1
Paracoccus chinensis					1			1																							1260						1
Paracoccus pantotrophus																					4		15	1																					1
Paracoccus tibetensis																					3		26	1																					1
Paracoccus zeaxanthinifaciens																					38		18	1																					1
Pararhodospirillum photometricum																										1																				1
Pasteurella skyensis																						1																						1
Pectobacterium carotovorum											2										3			1																					1
Pelagibaca bermudensis																					6			1																					1
Pelagibacterium sp. SCN 64-44								1																													1
Penicillium digitatum				1															2										1						1
Penicillium expansum				1							2																		2						1
Penicillium italicum				1							4																		1						1
Penicillium oxalicum																										1																				1
Phaeobacter sp. CECT 5382																										1																				1
Phenylobacterium sp. SCN 69-14																								1																					1
Phialophora americana																1																									1
Phoenix dactylifera											4	1																											1
Picea abies																1																									1
Picoides pubescens				1																															1
Pimelobacter simplex								1																													1
Pirellula staleyi																								1																					1
Piscirickettsia salmonis																								1																					1
Planctomycetes bacterium RBG_13_63_9		1																																1
Plasmodium falciparum						1			1																											1
Porphyrobacter dokdonensis																								1																					1
Porphyromonadaceae bacterium COT-184 OH4590																												1																			1
Poseidonocella sedimentorum																								1																					1
Prevotella buccalis																												1																			1
Prevotella corporis																												1																			1
Prevotella melaninogenica																												1																			1
Prevotella saccharolytica																												1																			1
Prevotella sp. AGR2160																												1																			1
Prevotella sp. C561																												1																			1
Prevotella sp. CAG:279																											1	1																			1
Prevotella sp. oral taxon 472																												1																			1
Prevotella sp. P4-65																												1																			1
Promicromonosporaceae bacterium W15								1																													1
Propionibacterium sp. 409-HC1		1																																1
Propionibacterium sp. KPL1847																						1																						1
Propionibacterium sp. KPL2008																		1																								1
Providencia rettgeri				1																															1
Prunus dulcis																1																									1
Prunus mume											4	1																											1
Pseudoalteromonas lipolytica															1								36	1																					1
Pseudomonas flexibilis																								1																					1
Pseudomonas putida																					7					1																				1
Pseudomonas savastanoi																										1																				1
Pseudomonas sp. AP42								1																													1
Pseudomonas sp. EGD-AK9																		1																								1
Pseudomonas xiamenensis																								1																					1
Pseudonocardia asaccharolytica																									5	1																				1
Pseudonocardia sp. EC080619-01																									2	1																				1
Pseudonocardia sp. SCN 72-51																										1					85															1
Pseudooceanicola nitratireducens																										1																				1
Pseudovibrio sp. JE062																								1																					1
Pseudoxanthomonas suwonensis					2						2				1											1																				1
Psychrobacillus sp. FJAT-21963																						1																						1
Quadrisphaera sp. DSM 44207				1																															1
Raineyella antarctica																								1																					1
Ralstonia solanacearum																				1																							1
Rathayibacter sp. Leaf299																1																									1
Rathayibacter tritici																1																									1
Rhizobiales bacterium GAS191																										1																				1
Rhizobium sp. Root1204																								1																					1
Rhodobacter phage RcTitan																								1																					1
Rhodobacter sphaeroides																										1																				1
Rhodobacteraceae bacterium HTCC2150																										1																				1
Rhodococcus ruber																								1																					1
Rhodococcus sp. 311R																										1																				1
Rhodococcus sp. EPR-147																										1																				1
Rhodovibrio salinarum																								1																					1
Rhodovulum sulfidophilum																										1																				1
Ribosome display vector pRDV																1																									1
Roseivivax roseus																							26	1																					1
Roseobacter denitrificans																										1																				1
Roseobacter sp. AzwK-3b																								1																					1
Roseovarius mucosus																								1																					1
Rubritepida flocculans																										1																				1
Ruegeria mobilis																					49					1																				1
Ruminococcaceae bacterium cv2																												1																			1
Ruminococcus albus																												1																			1
Saccharicrinis fermentans																								1																					1
Saccharomonospora azurea																								1																					1
Saimiri boliviensis		1							1																		2							1
Salinibacterium sp. PAMC 21357																1																									1
Salinispira pacifica																												1																			1
Salipiger mucosus																							51	1																					1
Sanguibacteroides justesenii									2		2								1			1																						1
Sciscionella marina									1												8				5	1																				1
Sclerotinia borealis																1																									1
Sedimentitalea nanhaiensis																							21	1																					1
Selenomonas flueggei																								1																					1
Serratia liquefaciens				1																															1
Serratia odorifera																			1					1																					1
Serratia sp. Leaf50																						1																						1
Serratia sp. Leaf51																		1																								1
Sesamum indicum											2	1																											1
Shewanella decolorationis																								1																					1
Shigella dysenteriae																		1																								1
Sphingomonas echinoides																1																									1
Sphingomonas sp. UNC305MFCol5.2																										1																				1
Sphingopyxis granuli																										1																				1
Sporichthya polymorpha																									3	1																				1
Sporothrix insectorum																								1																					1
Staphylococcus simulans				1																															1
Stemphylium lycopersici																1																									1
Streptococcus sp. GMD2S																						1																						1
Streptomyces flocculus								1																	4												1
Streptomyces laurentii																										1																				1
Streptomyces oceani																										1																				1
Streptomyces ochraceiscleroticus																										1																				1
Streptomyces ossamyceticus						1																														1
Streptomyces purpurogeneiscleroticus																										1																				1
Streptomyces scabrisporus								1																													1
Streptomyces silvensis																										1																				1
Subdoligranulum sp. 4_3_54A2FAA																												1																			1
Succinatimonas sp. CAG:777																												1																			1
Succinivibrionaceae bacterium WG-1																												1																			1
Tannerella sp. oral taxon HOT-286		1																									2							1
Taraxacum officinale												1																											1
Thalassobacillus cyri																										1																				1
Theobroma cacao											9	1																											1
Thermoanaerobacterium thermosaccharolyticum																												1																			1
Tolypocladium ophioglossoides																									2	1																				1
Treponema lecithinolyticum																												1																			1
Trichinella sp. T6						1			1		2																									1
Triticum urartu													49					1					19																			1
Tsukamurella pseudospumae																										1																				1
Tsukamurella tyrosinosolvens																							69			1																				1
Type-E symbiont of Plautia stali		1																																1
uncultured actinobacterium																												1																			1
uncultured gamma proteobacterium EB750_07C09												1																											1
uncultured murine large bowel bacterium BAC 54B																												1																			1
uncultured prokaryote									1		6												23					1			146																1
uncultured Rhodobacterales bacterium HF4000_03E16																										1																				1
uncultured Roseburia sp.																												1																			1
uncultured Ruminococcus sp.																												1																			1
Ureaplasma urealyticum																												1																			1
Variovorax paradoxus		1																																1
Verrucomicrobia bacterium SCGC AAA168-F10																								1																					1
Verruconis gallopava																1																									1
Vibrio campbellii																								1																					1
Vicia sativa												1																											1
Virgibacillus salinus				1																															1
Weissella hellenica		1																																1
Wenxinia marina																								1																					1
Xylona heveae																1																									1
Xylophilus sp. Leaf220		1									2																							1
Yersinia massiliensis																1																									1
Yokenella regensburgei																1																									1
Ziziphus jujuba											4																			1																		1
Zymoseptoria tritici																1																									1
																																		442	895	131	433	6	150	8064	312	312	43	461	1268	1759	245	218	2161
[truncated: 19 more columns]
